# Supplementary material for: 2-(4-Fluoro­phen­yl)-3-methyl­sulfanyl-5-phenyl-1-benzofuran
Source: Acta Crystallogr Sect E Struct Rep Online. 2009 Oct 17;65(Pt 11):o2766. doi: 10.1107/S1600536809041713 (PMC2971277; doi:10.1107/S1600536809041713)
Supplement: Supplementary file 2 [file e-65-o2766-Isup2.hkl]

# 
# h,k,l, Fc-squared, Fo-squared, sigma(Fo-squared) and status flag 
# 
data_I
_shelx_title ' 09ZM IN P2(1)' 
_shelx_refln_list_code          4 
_shelx_F_calc_maximum       79.56 
_exptl_crystal_F_000       348.00 
_reflns_d_resolution_high  0.7700 
 
loop_ 
 _symmetry_equiv_pos_as_xyz 
 'x, y, z' 
 '-x, y+1/2, -z' 
 
_cell_length_a    10.6210 
_cell_length_b     7.1915 
_cell_length_c    11.6420 
_cell_angle_alpha  90.000 
_cell_angle_beta  116.076 
_cell_angle_gamma  90.000 
 
_shelx_F_squared_multiplier     1.000 
 
loop_ 
 _refln_index_h 
 _refln_index_k 
 _refln_index_l 
 _refln_F_squared_calc 
 _refln_F_squared_meas 
 _refln_F_squared_sigma 
 _refln_observed_status 
   1  -9   0       12.20       10.27      2.84 o 
   2  -9   0        2.15        3.04      2.03 o 
   3  -9   0        5.78        9.06      2.77 o 
   0  -8   0      113.12      103.67      6.42 o 
   1  -8   0        9.99        5.74      2.16 o 
   2  -8   0       56.98       63.87      5.47 o 
   3  -8   0        0.25       -0.20      1.22 o 
   4  -8   0        5.33        6.76      2.57 o 
   5  -8   0        0.84        2.03      2.10 o 
   6  -8   0        3.32        2.43      2.16 o 
   1  -7   0       92.28       92.78      3.92 o 
   2  -7   0       18.82       16.96      2.91 o 
   3  -7   0       59.85       54.20      4.87 o 
   4  -7   0       46.29       47.31      4.80 o 
   5  -7   0      154.91      145.78      8.38 o 
   7  -7   0       39.83       41.63      5.20 o 
   8  -7   0       11.74       12.50      3.51 o 
   0  -6   0      324.09      358.40      9.66 o 
   1  -6   0      360.80      361.05     11.15 o 
   2  -6   0      307.67      328.61      7.84 o 
   3  -6   0       36.23       38.93      3.85 o 
   4  -6   0        7.47        6.15      2.03 o 
   5  -6   0       10.49       12.03      2.70 o 
   6  -6   0       21.05       25.21      3.78 o 
   7  -6   0       86.75       84.55      6.62 o 
   9  -6   0       13.17       14.73      3.72 o 
   1  -5   0      308.42      307.33      5.66 o 
   2  -5   0      152.79      194.93     16.53 o 
   3  -5   0      123.15      128.31      3.62 o 
   4  -5   0      144.36      137.87      6.62 o 
   5  -5   0      212.89      211.94      8.58 o 
   6  -5   0      111.87      117.73      6.83 o 
   7  -5   0       51.03       47.78      4.80 o 
   8  -5   0       13.46       13.99      3.11 o 
   9  -5   0        0.01       -0.07      1.62 o 
  10  -5   0        2.57        2.97      2.57 o 
   0  -4   0     2286.36     2372.73     19.94 o 
   1  -4   0     1208.59     1193.31     14.73 o 
   2  -4   0      719.37      850.10     67.42 o 
   3  -4   0      109.04      111.92      1.86 o 
   4  -4   0       21.99       23.10      1.38 o 
   5  -4   0       10.04       10.17      1.12 o 
   6  -4   0      161.05      148.55      7.10 o 
   7  -4   0      262.79      227.08      9.06 o 
   8  -4   0       27.24       26.15      3.65 o 
   9  -4   0      100.15       91.24      6.56 o 
  10  -4   0       14.57       17.91      3.65 o 
  11  -4   0       17.62       14.06      3.72 o 
   1  -3   0      286.63      285.34      9.60 o 
   2  -3   0      445.35      511.61     35.82 o 
   3  -3   0      545.79      490.90     22.08 o 
   4  -3   0      386.27      336.88     12.94 o 
   5  -3   0      283.78      303.58     14.83 o 
   6  -3   0      245.32      243.19     11.71 o 
   7  -3   0      129.23      122.49      5.19 o 
   8  -3   0       70.63       68.15     11.83 o 
   9  -3   0        7.65        3.92      2.16 o 
  10  -3   0        2.99        3.11      2.23 o 
  11  -3   0       43.69       39.81      5.00 o 
   1  -2   0      274.97      304.25     17.95 o 
   2  -2   0       97.56       97.29      3.34 o 
   3  -2   0       12.37       11.76      0.86 o 
   4  -2   0      133.37      125.90      4.82 o 
   5  -2   0       24.10       23.84      0.93 o 
   6  -2   0      191.43      188.03      6.65 o 
   7  -2   0      315.69      296.28     16.12 o 
   8  -2   0       39.34       36.60      3.86 o 
   9  -2   0      163.82      176.23     18.17 o 
  10  -2   0       75.05       81.79     17.61 o 
  11  -2   0       17.84        9.06      3.18 o 
   1  -1   0       66.40       63.99      3.59 o 
   2  -1   0       97.25       83.50      3.00 o 
   3  -1   0      960.56      904.48     36.98 o 
   4  -1   0      837.86      801.53     32.06 o 
   5  -1   0      838.45      958.05     36.79 o 
   6  -1   0      140.35      125.76      5.72 o 
   7  -1   0      265.14      254.39     13.44 o 
   8  -1   0       80.51       70.87      4.19 o 
   9  -1   0        4.87        4.71      1.32 o 
  10  -1   0        5.86        7.90      1.56 o 
  11  -1   0       54.03       72.52      5.61 o 
   1   0   0        8.88        9.55      0.52 o 
   2   0   0     1261.21     1125.13     35.36 o 
   3   0   0      375.78      350.46     14.77 o 
   4   0   0      612.24      593.97     29.44 o 
   5   0   0       10.40       11.65      0.56 o 
   6   0   0       92.98       85.66      3.79 o 
   7   0   0       80.54       64.70      3.17 o 
   8   0   0       57.08       47.35      3.33 o 
   9   0   0       41.20       46.40      1.91 o 
  10   0   0      120.47      141.07      7.64 o 
  11   0   0       21.41       29.94      3.92 o 
  12   0   0        0.12        2.16      2.10 o 
   1   1   0       66.66       69.09      4.25 o 
   2   1   0      101.42       89.56      2.57 o 
   3   1   0      962.27      932.23     43.65 o 
   4   1   0      839.65      540.99    145.48 o 
   5   1   0      848.49     1000.98     39.97 o 
   6   1   0      145.56      134.21      4.41 o 
   7   1   0      262.97      274.30      9.21 o 
   8   1   0       80.57       74.87      4.49 o 
   9   1   0        4.84        4.48      0.81 o 
  10   1   0        5.79        7.40      1.23 o 
  11   1   0       53.66       63.39      5.61 o 
  12   1   0       35.54       40.42      4.93 o 
   1   2   0      273.07      273.58     10.66 o 
   2   2   0      103.31      128.89     10.37 o 
   3   2   0       11.85       12.25      0.80 o 
   4   2   0      131.84      124.24      4.45 o 
   5   2   0       24.43       23.80      1.15 o 
   6   2   0      188.13      181.17      6.59 o 
   7   2   0      319.19      316.03     12.84 o 
   8   2   0       38.08       34.41      1.52 o 
   9   2   0      166.01      177.89      6.72 o 
  10   2   0       73.55       93.16      4.51 o 
  11   2   0       18.04       21.46      2.58 o 
  12   2   0       11.04       19.73      3.92 o 
   1   3   0      291.06      309.19     12.32 o 
   2   3   0      438.98      403.85     14.16 o 
   3   3   0      542.42      597.03     63.13 o 
   4   3   0      387.55      413.50     43.83 o 
   5   3   0      294.59      350.33     19.42 o 
   6   3   0      248.97      242.32      7.65 o 
   7   3   0      126.08      127.69      3.41 o 
   8   3   0       69.45       68.06      2.72 o 
   9   3   0        7.53        8.87      1.26 o 
  10   3   0        3.11        4.59      1.55 o 
  11   3   0       43.14       53.61      3.88 o 
   0   4   0     2260.23     2547.85     69.24 o 
   1   4   0     1190.45     1302.93     53.81 o 
   2   4   0      730.76      696.46     20.98 o 
   3   4   0      108.90      103.35      4.53 o 
   4   4   0       21.52       22.30      1.82 o 
   5   4   0       10.31       14.11      2.21 o 
   6   4   0      157.92      146.79      6.96 o 
   7   4   0      263.88      248.51      6.76 o 
   8   4   0       26.93       26.87      2.63 o 
   9   4   0       99.87      107.08      6.56 o 
  10   4   0       13.96       22.15      2.94 o 
  11   4   0       17.90       19.66      2.82 o 
   1   5   0      311.28      350.09     23.37 o 
   2   5   0      148.37      152.37      9.29 o 
   3   5   0      123.86      129.95      4.13 o 
   4   5   0      144.65      141.43      4.58 o 
   5   5   0      218.72      220.51      7.23 o 
   6   5   0      114.53      122.88      4.85 o 
   7   5   0       49.59       49.21      4.49 o 
   8   5   0       13.35       15.47      1.80 o 
   9   5   0        0.02        0.02      1.07 o 
  10   5   0        2.64        2.57      1.48 o 
   0   6   0      316.06      403.95      6.41 o 
   1   6   0      352.60      370.86      6.60 o 
   2   6   0      310.55      338.58      6.70 o 
   3   6   0       34.87       39.39      2.60 o 
   4   6   0        7.37        7.89      2.26 o 
   5   6   0       10.66       10.07      1.74 o 
   6   6   0       21.05       20.37      3.31 o 
   7   6   0       86.77       81.86      4.47 o 
   8   6   0      109.49      125.40      5.80 o 
   9   6   0       13.34       13.19      2.44 o 
   1   7   0       92.66      103.57      3.89 o 
   2   7   0       17.95       19.48      1.98 o 
   3   7   0       59.68       60.90      3.40 o 
   4   7   0       45.63       48.59      3.25 o 
   5   7   0      156.03      163.81      6.02 o 
   6   7   0       74.81       85.18      4.66 o 
   7   7   0       38.80       38.83      3.46 o 
   8   7   0       12.03       10.34      2.77 o 
   3   8   0        0.25        0.47      1.62 o 
   4   8   0        5.45        5.72      1.68 o 
   5   8   0        0.86        0.48      1.22 o 
   6   8   0        3.37        4.48      1.79 o 
  -3  -9   1        5.91        5.81      2.64 o 
  -2  -9   1       39.48       44.94      5.07 o 
  -1  -9   1        6.40        6.42      2.43 o 
   0  -9   1       75.98       66.03      5.81 o 
   1  -9   1        1.74        1.69      1.82 o 
   2  -9   1        1.54        3.58      2.16 o 
  -6  -8   1       25.67       26.09      4.33 o 
  -5  -8   1       20.00       23.32      3.92 o 
  -4  -8   1       11.08        8.31      2.77 o 
  -3  -8   1       18.35       20.21      3.51 o 
  -2  -8   1       18.68       22.03      3.45 o 
  -1  -8   1      113.66      119.86      4.90 o 
   0  -8   1       79.58       79.47      4.00 o 
   1  -8   1       16.37       17.50      3.18 o 
   2  -8   1       21.43       24.87      3.65 o 
   3  -8   1        8.72       11.22      2.91 o 
   4  -8   1       31.95       25.75      4.06 o 
   5  -8   1       20.16       21.69      3.92 o 
  -8  -7   1       30.79       38.25      5.14 o 
  -7  -7   1        9.80        8.99      2.91 o 
  -6  -7   1       35.41       28.18      4.12 o 
  -5  -7   1       15.83       12.77      3.04 o 
  -4  -7   1       34.00       35.14      4.19 o 
  -3  -7   1        4.18        3.04      1.82 o 
  -2  -7   1       81.12       87.36      3.83 o 
  -1  -7   1       98.83       99.22      4.06 o 
   0  -7   1       79.37       76.94      3.60 o 
   1  -7   1       21.36       19.57      2.00 o 
   2  -7   1       10.88       11.96      2.57 o 
   3  -7   1        0.63        1.28      1.49 o 
   4  -7   1        3.30        1.76      1.62 o 
   5  -7   1       26.42       27.71      4.19 o 
   6  -7   1      237.52      250.53     11.49 o 
   7  -7   1       93.75       90.16      7.37 o 
  -9  -6   1        2.21        3.65      2.64 o 
  -8  -6   1      232.08      218.57     10.68 o 
  -7  -6   1      114.17       95.56      6.83 o 
  -6  -6   1      162.62      154.09      8.25 o 
  -5  -6   1       47.80       54.34      4.87 o 
  -4  -6   1       32.34       35.28      3.85 o 
  -3  -6   1       23.88       22.17      2.60 o 
  -2  -6   1       23.91       22.91      1.93 o 
  -1  -6   1      286.24      284.23     13.28 o 
   0  -6   1      204.05      203.06      5.20 o 
   1  -6   1       26.51       24.47      1.96 o 
   2  -6   1      151.04      153.28      7.16 o 
   3  -6   1       10.62       11.15      2.37 o 
   4  -6   1       42.50       43.32      4.33 o 
   5  -6   1        7.35        8.99      2.43 o 
   6  -6   1       66.83       69.68      5.88 o 
   7  -6   1        5.69        5.14      2.43 o 
   8  -6   1       15.95       14.53      3.31 o 
   9  -6   1        0.61        2.03      2.30 o 
 -10  -5   1       21.25       24.40      4.39 o 
  -9  -5   1      101.93       94.48      7.10 o 
  -8  -5   1      108.28       98.81      6.83 o 
  -7  -5   1       74.05       73.06      5.61 o 
  -6  -5   1       80.99       80.22      5.61 o 
  -5  -5   1       42.47       42.65      4.06 o 
  -4  -5   1      103.95       92.18      5.41 o 
  -3  -5   1       44.19       46.09      3.65 o 
  -2  -5   1      101.66      113.68     14.51 o 
  -1  -5   1      504.99      595.40     63.46 o 
   0  -5   1      232.20      231.14      5.31 o 
   1  -5   1      209.88      202.90      4.56 o 
   2  -5   1        8.73       11.65      1.31 o 
   3  -5   1        7.78        7.45      1.45 o 
   4  -5   1       23.30       23.32      3.04 o 
   5  -5   1      180.90      171.19      7.84 o 
   6  -5   1      442.94      415.78     12.77 o 
   7  -5   1      259.33      249.38     10.41 o 
   8  -5   1       81.44       75.36      6.15 o 
   9  -5   1       26.19       23.65      4.12 o 
  10  -5   1        8.32       12.37      3.51 o 
 -11  -4   1        2.47        1.96      2.37 o 
 -10  -4   1       21.02       12.84      3.18 o 
  -9  -4   1       46.37       33.99      4.39 o 
  -8  -4   1      152.03      131.18      7.23 o 
  -7  -4   1      402.96      353.67     11.15 o 
  -6  -4   1       74.27       66.23      4.80 o 
  -5  -4   1       74.79       79.45     10.71 o 
  -4  -4   1       56.34       51.61      2.71 o 
  -3  -4   1       11.69       11.77      0.52 o 
  -2  -4   1      161.47      193.41     33.45 o 
  -1  -4   1     1079.97     1237.49    118.57 o 
   0  -4   1      682.41      680.23      7.47 o 
   1  -4   1      236.03      221.07      4.16 o 
   2  -4   1      270.33      262.57     16.95 o 
   3  -4   1      186.32      181.83      7.12 o 
   4  -4   1       73.91       70.11      4.85 o 
   5  -4   1       79.52       68.58      2.76 o 
   6  -4   1      134.58      122.26      6.49 o 
   7  -4   1       54.11       49.47      4.60 o 
   8  -4   1        4.12        4.73      2.10 o 
   9  -4   1       18.93       15.34      3.18 o 
  10  -4   1       32.82       27.03      4.19 o 
 -12  -3   1       19.24       13.72      3.85 o 
 -11  -3   1       23.37       15.95      3.65 o 
 -10  -3   1       21.24       17.44      3.45 o 
  -9  -3   1      287.29      271.33     44.13 o 
  -8  -3   1      193.19      196.68     34.77 o 
  -7  -3   1      200.48      206.51     11.86 o 
  -6  -3   1      322.17      323.55     17.20 o 
  -5  -3   1      212.72      213.24     12.92 o 
  -4  -3   1      191.97      181.29      9.01 o 
  -3  -3   1      343.53      351.08     16.70 o 
  -2  -3   1      267.75      312.64     27.21 o 
  -1  -3   1      767.70      830.55     84.26 o 
   0  -3   1      754.63      746.04      8.68 o 
   1  -3   1      279.56      309.91     31.63 o 
   2  -3   1       32.85       34.38      1.91 o 
   3  -3   1       87.82       80.81      2.93 o 
   4  -3   1      459.62      463.58     24.19 o 
   5  -3   1      424.82      402.38     14.34 o 
   6  -3   1      123.64      117.77      4.58 o 
   7  -3   1      402.00      401.66     27.34 o 
   8  -3   1      167.53      180.90     18.11 o 
   9  -3   1       22.55       15.61      3.04 o 
  10  -3   1       20.78       14.19      3.24 o 
  11  -3   1       49.27       42.37      5.27 o 
 -11  -2   1        0.26       -0.95      2.03 o 
 -10  -2   1       54.61       46.71      9.60 o 
  -9  -2   1       81.19       77.61      7.47 o 
  -8  -2   1       12.16       12.47      1.79 o 
  -7  -2   1      403.73      361.99     22.29 o 
  -6  -2   1      477.37      458.34     16.63 o 
  -5  -2   1      108.87       86.56      2.14 o 
  -4  -2   1      457.92      440.74     14.51 o 
  -3  -2   1      253.09      246.47     14.66 o 
  -2  -2   1      504.05      496.95     45.77 o 
  -1  -2   1     2717.35     2508.39    167.57 o 
   0  -2   1     1275.76     1253.00      9.80 o 
   1  -2   1      301.78      296.56     15.14 o 
   2  -2   1      244.85      233.91      6.52 o 
   3  -2   1      735.71      664.49     22.30 o 
   4  -2   1      118.11       99.46      4.25 o 
   5  -2   1      178.32      162.72      6.75 o 
   6  -2   1       97.46       96.77      3.71 o 
   7  -2   1       60.77       57.02      2.59 o 
   8  -2   1       13.73       13.55      1.39 o 
   9  -2   1      111.55      106.39      8.21 o 
  10  -2   1       21.12       27.58      2.61 o 
 -11  -1   1       43.54       45.48      4.39 o 
 -10  -1   1       20.13       26.41      2.22 o 
  -9  -1   1      702.20      644.26     81.15 o 
  -8  -1   1      184.23      173.01     12.08 o 
  -7  -1   1       86.57       87.40      3.78 o 
  -6  -1   1      252.46      249.63      9.22 o 
  -5  -1   1     1264.06     1270.69     47.04 o 
  -4  -1   1       67.22       61.69      2.69 o 
  -3  -1   1      566.04      525.18     22.82 o 
  -2  -1   1     2797.56     2285.73    100.59 o 
  -1  -1   1     1225.10     1062.82    125.64 o 
   0  -1   1     1288.84     1210.20     55.22 o 
   1  -1   1     1378.05     1291.99     27.48 o 
   2  -1   1      362.06      328.20     12.98 o 
   3  -1   1       38.86       34.56      1.03 o 
   4  -1   1     1718.83     1764.95     73.90 o 
   5  -1   1      144.54      136.70      5.16 o 
   6  -1   1      284.11      298.45     13.03 o 
   7  -1   1      208.54      194.70      7.32 o 
   8  -1   1      208.22      192.51     11.30 o 
   9  -1   1       14.18       13.12      1.47 o 
  10  -1   1       15.16       16.22      2.97 o 
  11  -1   1       54.83       65.89      5.68 o 
 -12   0   1       20.29       17.10      3.38 o 
 -11   0   1        1.85        4.33      1.96 o 
 -10   0   1       52.98       43.33      1.92 o 
  -9   0   1        2.37        2.44      0.68 o 
  -8   0   1       35.01       32.00      1.44 o 
  -7   0   1       59.60       50.22      1.94 o 
  -6   0   1      985.24      919.26     45.15 o 
  -5   0   1       45.42       52.89      3.14 o 
  -4   0   1       91.84       93.61      4.17 o 
  -3   0   1        1.02        1.42      0.21 o 
  -2   0   1      278.96      252.65     11.23 o 
  -1   0   1     1410.19     1203.12     34.27 o 
   0   0   1      483.88      557.06     10.82 o 
   1   0   1       65.34       62.70      3.14 o 
   2   0   1     1737.86     1671.84     49.44 o 
   3   0   1     1968.98     1882.68     76.17 o 
   4   0   1      205.47      173.04      7.83 o 
   5   0   1      245.93      226.45     10.29 o 
   6   0   1       14.23       14.13      0.75 o 
   7   0   1       39.02       28.94      1.74 o 
   8   0   1       51.13       45.02      3.14 o 
   9   0   1      206.73      189.33      4.70 o 
  10   0   1       32.09       45.27      5.98 o 
  11   0   1       69.89       89.01      6.62 o 
 -12   1   1        5.09        9.80      2.91 o 
 -11   1   1       43.17       40.46      2.46 o 
 -10   1   1       20.09       25.02      1.56 o 
  -9   1   1      700.44      668.07     31.43 o 
  -8   1   1      182.65      183.91      7.39 o 
  -7   1   1       86.66       86.78      6.61 o 
  -6   1   1      253.19      210.34     37.99 o 
  -5   1   1     1256.46     1387.69     78.82 o 
  -4   1   1       72.03       68.82      3.29 o 
  -3   1   1      566.67      541.64     26.81 o 
  -2   1   1     2779.17     2344.81     83.51 o 
  -1   1   1     1219.04     1173.47     54.26 o 
   0   1   1     1287.75     1104.10     41.87 o 
   1   1   1     1371.19     1188.88     36.33 o 
   2   1   1      359.92      335.52      8.04 o 
   3   1   1       40.10       34.14      1.31 o 
   4   1   1     1712.96     1830.08     68.24 o 
   5   1   1      151.32      149.61      5.57 o 
   6   1   1      284.19      301.45     11.88 o 
   7   1   1      208.77      208.12      6.94 o 
   8   1   1      209.20      204.07      5.20 o 
   9   1   1       15.30       14.50      1.23 o 
  10   1   1       15.38       17.61      1.72 o 
  11   1   1       54.70       56.77      5.68 o 
 -12   2   1       21.20       24.04      2.82 o 
 -11   2   1        0.28        0.71      1.10 o 
 -10   2   1       53.65       49.31      2.79 o 
  -9   2   1       82.50       84.34      4.07 o 
  -8   2   1       13.33       11.96      0.95 o 
  -7   2   1      403.51      379.74     15.39 o 
  -6   2   1      474.19      477.09     19.57 o 
  -5   2   1      113.02       95.69      3.72 o 
  -4   2   1      458.72      455.93     25.04 o 
  -3   2   1      253.61      271.17     16.89 o 
  -2   2   1      504.91      533.71     45.47 o 
  -1   2   1     2726.02     2338.93     13.09 o 
   0   2   1     1290.37     1362.77     62.55 o 
   1   2   1      310.09      300.03      5.06 o 
   2   2   1      240.23      251.52     15.28 o 
   3   2   1      729.56      669.35     27.66 o 
   4   2   1      116.48      101.75      3.42 o 
   5   2   1      178.82      166.87      5.35 o 
   6   2   1       98.40       99.02      3.24 o 
   7   2   1       60.39       59.69      2.76 o 
   8   2   1       14.29       15.28      1.16 o 
   9   2   1      110.05      103.62      4.40 o 
  10   2   1       21.44       29.77      2.84 o 
  11   2   1       49.84       54.74      5.61 o 
 -12   3   1       20.29       21.93      2.84 o 
 -11   3   1       22.91       22.25      2.67 o 
 -10   3   1       21.42       26.25      3.99 o 
  -9   3   1      285.58      281.13      5.65 o 
  -8   3   1      190.32      191.91      4.35 o 
  -7   3   1      200.66      203.91      4.18 o 
  -6   3   1      320.84      193.82     82.02 o 
  -5   3   1      207.70      229.88     16.28 o 
  -4   3   1      195.13      200.07     16.53 o 
  -3   3   1      342.16      401.57     46.08 o 
  -2   3   1      262.09      256.38      4.32 o 
  -1   3   1      771.31      779.56      7.89 o 
   0   3   1      754.32      795.05     29.82 o 
   1   3   1      279.35      276.31     10.33 o 
   2   3   1       32.49       33.56      0.96 o 
   3   3   1       86.68       98.33     12.12 o 
   4   3   1      452.77      521.03     45.36 o 
   5   3   1      421.90      440.71     30.62 o 
   6   3   1      128.11      123.32      5.96 o 
   7   3   1      395.41      396.43     13.65 o 
   8   3   1      167.43      177.24      7.64 o 
   9   3   1       23.56       21.41      2.41 o 
  10   3   1       20.62       26.58      2.87 o 
  11   3   1       48.90       60.17      4.26 o 
 -11   4   1        2.54        4.90      1.79 o 
 -10   4   1       20.39       15.57      2.31 o 
  -9   4   1       45.47       50.10      3.51 o 
  -8   4   1      157.02      163.66      7.11 o 
  -7   4   1      393.95      403.76     17.35 o 
  -6   4   1       76.54       77.10      3.28 o 
  -5   4   1       74.01       87.87     11.46 o 
  -4   4   1       55.02       52.62      2.60 o 
  -3   4   1       11.18       10.28      1.19 o 
  -2   4   1      161.74      144.15      7.13 o 
  -1   4   1     1088.89     1123.06     21.24 o 
   0   4   1      694.72      749.96     23.99 o 
   1   4   1      235.18      230.46      3.26 o 
   2   4   1      274.31      275.25      8.09 o 
   3   4   1      182.45      167.65      5.41 o 
   4   4   1       73.13       63.83      3.01 o 
   5   4   1       79.36       94.34      6.42 o 
   6   4   1      136.73      135.15      4.87 o 
   7   4   1       53.74       50.76      3.27 o 
   8   4   1        3.82        3.35      1.31 o 
   9   4   1       18.18       17.97      2.41 o 
  10   4   1       33.23       39.94      3.51 o 
 -10   5   1       20.95       27.14      6.42 o 
  -9   5   1      100.82      105.69      5.18 o 
  -8   5   1      106.59      109.90      5.02 o 
  -7   5   1       74.18       75.06      3.99 o 
  -6   5   1       80.02       79.63      3.89 o 
  -5   5   1       40.82       38.72      2.63 o 
  -4   5   1      104.42      105.66      3.95 o 
  -3   5   1       42.43       40.77      2.39 o 
  -2   5   1      102.82       96.02      3.34 o 
  -1   5   1      499.14      535.72     10.49 o 
   0   5   1      229.37      246.96     10.10 o 
   1   5   1      208.23      208.92      4.29 o 
   2   5   1        8.68        8.63      1.42 o 
   3   5   1        7.56        6.92      1.23 o 
   4   5   1       22.11       22.55      3.65 o 
   5   5   1      176.02      183.91      5.68 o 
   6   5   1      449.66      464.33      9.46 o 
   7   5   1      253.24      261.06      7.55 o 
   8   5   1       82.58       86.17      4.66 o 
   9   5   1       26.36       28.58      3.08 o 
  10   5   1        8.19        8.26      2.37 o 
  -9   6   1        1.93        0.22      1.30 o 
  -8   6   1      234.35      238.22     11.42 o 
  -7   6   1      111.14      111.85      5.14 o 
  -6   6   1      164.98      161.42      5.83 o 
  -5   6   1       47.22       47.38      3.08 o 
  -4   6   1       32.16       34.55      2.60 o 
  -3   6   1       24.47       22.39      2.05 o 
  -2   6   1       24.14       26.98      2.53 o 
  -1   6   1      288.16      305.53     13.48 o 
   0   6   1      207.57      233.64      8.03 o 
   1   6   1       25.78       25.67      1.77 o 
   2   6   1      150.67      157.17      4.69 o 
   3   6   1        9.94        9.98      2.37 o 
   4   6   1       42.43       48.71      3.05 o 
   5   6   1        7.60        7.25      1.62 o 
   6   6   1       67.31       67.09      4.03 o 
   7   6   1        5.69        5.63      1.79 o 
   8   6   1       15.91       12.77      2.27 o 
   9   6   1        0.55        0.14      1.36 o 
  -8   7   1       30.20       30.48      3.27 o 
  -7   7   1        9.95        9.11      2.07 o 
  -6   7   1       35.63       35.01      3.15 o 
  -5   7   1       15.06       13.70      2.08 o 
  -4   7   1       33.60       36.64      2.88 o 
  -3   7   1        4.75        5.49      1.38 o 
  -2   7   1       81.98       86.30      3.77 o 
  -1   7   1       95.26      107.40      4.12 o 
   2   7   1       11.00       11.96      2.37 o 
   3   7   1        0.67        0.52      0.93 o 
   4   7   1        3.07        2.36      1.20 o 
   5   7   1       25.17       26.16      2.76 o 
   6   7   1      238.29      270.84      8.21 o 
   7   7   1       91.63      105.98      5.50 o 
  -6   8   1       25.61       28.36      5.61 o 
  -5   8   1       19.60       22.71      4.90 o 
  -4   8   1       10.49       12.72      2.10 o 
  -3   8   1       18.49       19.06      3.38 o 
  -2   8   1       18.75       19.94      3.31 o 
   5   8   1       20.75       25.82      3.99 o 
  -3   9   1        6.18        7.57      2.77 o 
  -3  -9   2        5.99        8.92      2.84 o 
  -2  -9   2        2.94        6.35      2.57 o 
  -1  -9   2      162.56      180.92      9.26 o 
   0  -9   2       63.33       59.74      5.68 o 
   1  -9   2        9.71        9.87      2.84 o 
   2  -9   2       19.84       24.87      4.12 o 
  -6  -8   2       32.81       35.75      5.00 o 
  -5  -8   2       38.37       35.14      4.73 o 
  -4  -8   2       17.66       23.72      3.78 o 
  -3  -8   2       34.82       36.56      4.33 o 
  -2  -8   2      143.29      145.85      5.42 o 
  -1  -8   2      115.88      120.43      4.94 o 
   0  -8   2       77.24       77.52      5.88 o 
   1  -8   2       51.54       45.01      4.66 o 
   2  -8   2        2.13        1.28      1.62 o 
   3  -8   2       15.43       18.59      3.58 o 
   4  -8   2        5.56        7.23      2.77 o 
   5  -8   2       28.37       26.09      4.33 o 
  -8  -7   2        5.75        7.30      2.97 o 
  -7  -7   2       15.00       15.61      3.65 o 
  -6  -7   2       35.37       32.24      4.46 o 
  -5  -7   2        2.39        2.70      1.96 o 
  -4  -7   2        7.84       10.27      2.64 o 
  -3  -7   2       24.60       27.70      2.40 o 
  -2  -7   2        8.76       11.32      1.66 o 
  -1  -7   2      198.16      220.57     11.96 o 
   0  -7   2       71.99       74.22      3.52 o 
   1  -7   2       21.88       18.86      2.97 o 
   2  -7   2       66.90       74.82      5.68 o 
   3  -7   2       18.41       17.91      3.18 o 
   4  -7   2       23.79       21.22      3.58 o 
   5  -7   2        9.40        9.46      2.91 o 
   6  -7   2        9.56        7.50      2.77 o 
   7  -7   2       67.43       66.91      6.62 o 
 -10  -6   2        2.94        2.70      2.70 o 
  -9  -6   2       39.94       33.79      4.93 o 
  -8  -6   2       40.23       32.85      4.60 o 
  -7  -6   2       72.65       67.04      5.74 o 
  -6  -6   2       84.51       82.86      6.08 o 
  -5  -6   2       61.09       62.92      5.07 o 
  -4  -6   2       37.30       33.45      3.72 o 
  -3  -6   2      197.41      204.72     10.10 o 
  -2  -6   2       95.01       93.09      5.27 o 
  -1  -6   2      188.40      179.68      5.71 o 
   0  -6   2       83.72       81.67      3.35 o 
   1  -6   2       89.92      102.07     16.05 o 
   2  -6   2        8.60        6.62      2.03 o 
   3  -6   2       59.69       60.35      4.93 o 
   4  -6   2       41.39       41.70      4.33 o 
   5  -6   2       97.33       98.54      6.69 o 
   6  -6   2       50.07       52.04      5.27 o 
   7  -6   2       69.91       66.77      6.08 o 
   8  -6   2        0.66        0.27      1.55 o 
 -11  -5   2       29.83       25.34      4.60 o 
 -10  -5   2       49.58       43.39      5.27 o 
  -9  -5   2       54.08       40.01      4.93 o 
  -8  -5   2        7.16        5.88      2.37 o 
  -7  -5   2      139.80      120.30      7.16 o 
  -6  -5   2      180.08      156.32      7.57 o 
  -5  -5   2       43.27       35.21      3.65 o 
  -4  -5   2       15.72       13.99      2.43 o 
  -3  -5   2      219.90      213.97      7.57 o 
  -2  -5   2       71.42       59.88      3.92 o 
  -1  -5   2      310.58      387.08     42.19 o 
   0  -5   2       84.85       83.26      3.05 o 
   1  -5   2       90.58      109.41      9.35 o 
   2  -5   2      290.71      326.84     52.14 o 
   3  -5   2       98.33       99.29      7.74 o 
   4  -5   2       38.30       37.71      3.85 o 
   5  -5   2        0.27       -0.54      1.08 o 
   6  -5   2       20.26       18.52      3.18 o 
   7  -5   2       10.26       11.49      2.84 o 
   8  -5   2       15.19       16.96      3.45 o 
   9  -5   2       25.20       27.03      4.33 o 
 -11  -4   2       23.58       16.63      3.99 o 
 -10  -4   2        4.16        2.37      2.37 o 
  -9  -4   2       41.82       35.62      4.39 o 
  -8  -4   2       39.55       27.98      3.72 o 
  -7  -4   2       19.63       17.91      3.04 o 
  -6  -4   2      220.99      189.71      7.84 o 
  -5  -4   2       65.42       62.61      5.15 o 
  -4  -4   2       59.87       64.12      8.04 o 
  -3  -4   2      632.51      781.89    139.02 o 
  -2  -4   2       29.12       42.60      8.62 o 
  -1  -4   2     1091.84     1332.88    205.08 o 
   0  -4   2      483.94      518.37     26.67 o 
   1  -4   2      124.02      151.19      8.73 o 
   2  -4   2       60.40       58.48      3.11 o 
   3  -4   2      119.71      113.78      4.86 o 
   4  -4   2      253.13      244.77      5.16 o 
   5  -4   2      116.26      108.84      3.73 o 
   6  -4   2       91.81       87.07      4.56 o 
   7  -4   2      119.79      116.31      6.76 o 
   8  -4   2       11.06       12.03      2.77 o 
   9  -4   2        7.75        7.16      2.50 o 
  10  -4   2        9.93       17.03      3.65 o 
 -12  -3   2        4.05        2.16      2.91 o 
 -11  -3   2       38.06       35.22      8.92 o 
 -10  -3   2       14.48       15.46      4.87 o 
  -9  -3   2       59.86       60.73      9.23 o 
  -8  -3   2       56.44       57.84      8.92 o 
  -7  -3   2      186.97      179.08     24.90 o 
  -6  -3   2      489.23      477.31     33.01 o 
  -5  -3   2      457.94      461.68     21.13 o 
  -4  -3   2       28.92       37.85      2.79 o 
  -3  -3   2      636.68      798.30      9.33 o 
  -2  -3   2        9.31       11.43      1.36 o 
  -1  -3   2     2167.70     2319.13    213.28 o 
   0  -3   2      417.38      421.47     23.05 o 
   1  -3   2       78.91       90.98      6.02 o 
   2  -3   2      542.99      515.81     26.58 o 
   3  -3   2      194.15      180.08      6.09 o 
   4  -3   2       62.57       73.00      3.28 o 
   5  -3   2        4.03        5.81      0.87 o 
   6  -3   2       30.35       29.68      2.41 o 
   7  -3   2       43.93       48.60      2.86 o 
   8  -3   2        2.93        3.62      1.27 o 
   9  -3   2       53.55       54.95      5.07 o 
  10  -3   2       23.84       20.55      3.72 o 
 -11  -2   2       17.17       19.26      3.04 o 
 -10  -2   2       35.32       29.59      6.12 o 
  -9  -2   2        1.83        2.12      0.84 o 
  -8  -2   2      229.88      223.61     22.82 o 
  -7  -2   2       93.93       80.13      3.40 o 
  -6  -2   2      532.82      507.98     23.22 o 
  -5  -2   2      307.27      283.24     15.71 o 
  -4  -2   2      360.72      329.01     14.71 o 
  -3  -2   2     1228.44     1202.82     85.29 o 
  -2  -2   2      365.64      393.35     54.12 o 
  -1  -2   2     4902.14     4186.27    291.76 o 
   0  -2   2     2311.52     1888.98     44.37 o 
   1  -2   2      312.38      320.59     23.45 o 
   2  -2   2       60.88       53.37      1.02 o 
   3  -2   2      183.79      185.08      8.16 o 
   4  -2   2     1001.16     1004.26     45.58 o 
   5  -2   2      149.73      139.09      5.43 o 
   6  -2   2      476.05      452.76     18.71 o 
   7  -2   2       93.88       99.96      6.79 o 
   8  -2   2      161.86      156.10      9.39 o 
   9  -2   2       15.40       16.53      1.68 o 
  10  -2   2        5.37        6.62      2.30 o 
 -11  -1   2       13.85       13.04      2.64 o 
 -10  -1   2        1.01        0.83      0.81 o 
  -9  -1   2       28.54       33.84      1.76 o 
  -8  -1   2       36.80       38.59      2.25 o 
  -7  -1   2      283.31      259.08     11.22 o 
  -6  -1   2      371.56      332.32     14.74 o 
  -5  -1   2     1130.55     1061.44     48.60 o 
  -4  -1   2       33.23       26.78      0.85 o 
  -3  -1   2     1463.21     1299.67     72.33 o 
  -2  -1   2     1869.46     1814.39     99.05 o 
  -1  -1   2     6306.50     6471.83    627.13 o 
   0  -1   2     4834.64     5011.66    291.96 o 
   1  -1   2     1024.37     1089.68     19.48 o 
   2  -1   2      215.44      226.61      8.16 o 
   3  -1   2      330.57      362.45     16.50 o 
   4  -1   2      210.49      212.20      8.12 o 
   5  -1   2      147.39      158.22      7.75 o 
   6  -1   2       51.78       48.84      2.36 o 
   7  -1   2       34.19       35.36      1.63 o 
   8  -1   2       14.77       14.35      1.22 o 
   9  -1   2       33.93       36.25      3.24 o 
  10  -1   2       44.93       52.38      5.07 o 
  11  -1   2        5.69        8.45      2.84 o 
 -12   0   2        3.34        3.11      1.96 o 
 -11   0   2       34.81       48.25      4.53 o 
 -10   0   2      129.33      114.01      5.46 o 
  -9   0   2        5.16        4.67      0.76 o 
  -8   0   2      515.17      506.98     22.52 o 
  -7   0   2       83.44       79.03      3.57 o 
  -6   0   2      613.45      587.01     27.57 o 
  -5   0   2       18.87       10.85      0.61 o 
  -4   0   2      275.75      264.25     10.29 o 
  -3   0   2       41.59       47.60      1.76 o 
  -2   0   2       42.03       39.64      1.62 o 
  -1   0   2      294.55      311.29     14.16 o 
   0   0   2       58.50       56.95      1.36 o 
   1   0   2       15.21       14.07      1.03 o 
   2   0   2        1.05        0.77      0.18 o 
   3   0   2       19.46       24.39      1.24 o 
   4   0   2     1395.35     1480.73     70.27 o 
   5   0   2      184.12      162.50      5.58 o 
   6   0   2      498.25      449.40     14.82 o 
   7   0   2       48.68       50.07      3.69 o 
   8   0   2      265.14      253.32     15.87 o 
   9   0   2        0.30        0.82      0.73 o 
  10   0   2        0.00        0.12      0.96 o 
  11   0   2        2.39        3.99      2.37 o 
 -13   1   2       17.93       21.29      4.06 o 
 -12   1   2        2.18        1.42      1.96 o 
 -11   1   2       14.88       12.36      1.51 o 
 -10   1   2        1.18        1.53      0.63 o 
  -9   1   2       30.83       33.42      2.05 o 
  -8   1   2       36.22       37.81      2.82 o 
  -7   1   2      283.93      259.45     18.21 o 
  -6   1   2      368.88      353.33     15.79 o 
  -5   1   2     1130.86     1151.68     59.46 o 
  -4   1   2       32.69       27.38      1.23 o 
  -3   1   2     1459.07     1347.60     50.22 o 
  -2   1   2     1848.59     1711.57     75.67 o 
  -1   1   2     6329.78     5946.61    284.26 o 
   0   1   2     4815.54     4226.12    234.81 o 
   1   1   2     1001.90      999.25     60.06 o 
   2   1   2      216.34      219.64     14.18 o 
   3   1   2      330.06      346.63     13.45 o 
   4   1   2      207.81      211.39      8.69 o 
   5   1   2      147.53      158.32      5.76 o 
   6   1   2       50.95       47.59      2.90 o 
   7   1   2       36.06       42.02      2.51 o 
   8   1   2       14.50       15.00      1.39 o 
   9   1   2       34.85       34.10      2.69 o 
  10   1   2       44.62       53.19      5.34 o 
  11   1   2        6.30        8.04      2.84 o 
 -12   2   2        7.10        9.46      2.03 o 
 -11   2   2       16.78       16.13      2.22 o 
 -10   2   2       34.65       26.96      1.55 o 
  -9   2   2        1.88        1.55      0.57 o 
  -8   2   2      232.18      234.31     11.60 o 
  -7   2   2       94.09       90.93      4.53 o 
  -6   2   2      529.25      546.67     23.67 o 
  -5   2   2      313.58      291.05     19.68 o 
  -4   2   2      357.50      349.78     20.19 o 
  -3   2   2     1247.63      608.93    320.61 o 
  -2   2   2      355.55      397.17     33.12 o 
  -1   2   2     4920.23     4371.98    194.42 o 
   0   2   2     2314.27     2102.03    118.14 o 
   1   2   2      309.62      308.57     13.24 o 
   2   2   2       63.15       53.37      2.61 o 
   3   2   2      191.63      191.59      6.52 o 
   4   2   2      996.87     1024.59     43.49 o 
   5   2   2      146.01      140.83      4.14 o 
   6   2   2      475.01      484.57     15.39 o 
   7   2   2       92.76      101.96      4.58 o 
   8   2   2      160.10      166.48      6.95 o 
   9   2   2       15.31       19.80      3.45 o 
  10   2   2        5.26        6.69      2.57 o 
  11   2   2        4.88        5.54      2.57 o 
 -12   3   2        4.02        4.85      1.79 o 
 -11   3   2       39.33       43.38      3.46 o 
 -10   3   2       15.96       13.98      2.05 o 
  -9   3   2       62.82       59.15      2.63 o 
  -8   3   2       53.41       54.68      2.37 o 
  -7   3   2      189.00      174.48      3.82 o 
  -6   3   2      482.31      463.21      7.19 o 
  -5   3   2      456.47      545.05     48.85 o 
  -4   3   2       29.00       41.22      4.02 o 
  -3   3   2      633.74      703.38     50.30 o 
  -2   3   2        8.75       10.17      0.77 o 
  -1   3   2     2200.35     2329.46    104.35 o 
   0   3   2      415.29      415.03     16.46 o 
   1   3   2       72.38       76.74      1.91 o 
   2   3   2      551.21      544.51     17.24 o 
   3   3   2      195.46      216.50     14.08 o 
   4   3   2       61.28       79.67      5.98 o 
   5   3   2        4.10        6.45      2.84 o 
   6   3   2       29.17       25.98      1.32 o 
   7   3   2       43.75       48.10      2.44 o 
   8   3   2        3.07        2.87      1.08 o 
   9   3   2       54.20       65.12      2.46 o 
  10   3   2       23.03       30.41      4.53 o 
 -11   4   2       23.13       22.75      3.31 o 
 -10   4   2        4.30        3.54      1.49 o 
  -9   4   2       41.91       44.37      2.33 o 
  -8   4   2       40.59       38.90      2.16 o 
  -7   4   2       20.24       21.57      1.48 o 
  -6   4   2      216.97      215.15      6.14 o 
  -5   4   2       66.07       76.62      7.59 o 
  -4   4   2       56.69       54.56      2.63 o 
  -3   4   2      639.38      675.96      8.39 o 
  -2   4   2       27.39       35.57      1.90 o 
  -1   4   2     1094.98     1151.53     46.84 o 
   0   4   2      485.89      487.64     14.29 o 
   1   4   2      125.53      131.47      5.10 o 
   2   4   2       60.67       53.65      1.51 o 
   3   4   2      122.39      111.99      3.75 o 
   4   4   2      248.90      240.44      7.20 o 
   5   4   2      112.59      142.71     12.18 o 
   6   4   2       90.68      100.18      6.71 o 
   7   4   2      116.70      133.20      5.70 o 
   8   4   2       10.51       10.51      1.93 o 
   9   4   2        7.61        8.04      2.64 o 
  10   4   2       10.05       14.12      3.51 o 
 -11   5   2       30.28       30.22      3.34 o 
 -10   5   2       51.02       51.87      3.92 o 
  -9   5   2       56.37       61.91      3.99 o 
  -8   5   2        6.23        6.45      1.60 o 
  -7   5   2      141.04      139.93      5.28 o 
  -6   5   2      176.81      167.94      5.47 o 
  -5   5   2       42.64       42.74      2.72 o 
  -4   5   2       15.92       16.94      1.72 o 
  -3   5   2      216.69      226.52     10.07 o 
  -2   5   2       73.29       80.42      5.34 o 
  -1   5   2      319.20      353.40     12.73 o 
   0   5   2       87.41       84.68      2.65 o 
   1   5   2       86.33       85.52      2.64 o 
   2   5   2      291.84      265.20      7.77 o 
   3   5   2       97.28       99.18      3.85 o 
   4   5   2       37.56       36.25      2.57 o 
   5   5   2        0.25        0.68      0.98 o 
   6   5   2       20.57       19.51      2.34 o 
   7   5   2       10.59        9.87      1.90 o 
   8   5   2       15.71       20.95      3.78 o 
   9   5   2       25.51       34.60      4.87 o 
 -10   6   2        3.00        1.85      1.64 o 
  -9   6   2       39.84       39.27      3.51 o 
  -8   6   2       41.13       44.33      3.51 o 
  -7   6   2       73.79       76.91      4.23 o 
  -6   6   2       82.12       81.60      4.18 o 
  -5   6   2       62.84       61.54      4.16 o 
  -4   6   2       37.67       34.16      2.70 o 
  -3   6   2      199.26      214.35      6.89 o 
  -2   6   2       93.86       94.31      7.50 o 
  -1   6   2      189.88      204.83     13.01 o 
   0   6   2       83.59       84.30      2.96 o 
   1   6   2       90.58       94.14      4.66 o 
   2   6   2        8.27        5.81      1.69 o 
   3   6   2       60.25       62.31      4.46 o 
   4   6   2       40.45       40.28      3.99 o 
   5   6   2       94.17      100.43      6.42 o 
   6   6   2       51.55       65.89      5.68 o 
   7   6   2       68.17       65.08      5.95 o 
   8   6   2        0.74        0.81      2.10 o 
  -8   7   2        6.01        8.59      2.10 o 
  -7   7   2       14.86       12.39      2.17 o 
  -6   7   2       34.62       34.99      3.08 o 
  -5   7   2        2.32        2.29      1.24 o 
  -4   7   2        7.94        9.93      1.74 o 
  -3   7   2       24.47       27.06      2.41 o 
  -2   7   2        8.81       11.50      1.67 o 
  -1   7   2      202.24      252.33     29.13 o 
   2   7   2       67.32       74.14      4.93 o 
   3   7   2       17.84       20.88      3.11 o 
   4   7   2       23.73       27.30      3.65 o 
   5   7   2        9.26       12.03      2.97 o 
   6   7   2        9.76       13.31      3.24 o 
   7   7   2       68.67       76.44      6.76 o 
  -6   8   2       32.04       32.65      3.24 o 
  -5   8   2       38.50       35.86      3.25 o 
  -4   8   2       17.35       16.98      3.18 o 
  -3   8   2       35.40       37.58      4.26 o 
  -2   8   2      141.25      146.93      7.43 o 
   5   8   2       27.29       24.47      3.99 o 
  -3  -9   3        0.00        0.88      1.96 o 
  -2  -9   3       13.90       15.14      3.31 o 
  -1  -9   3       32.69       29.67      4.33 o 
   0  -9   3        1.51        2.77      2.03 o 
  -7  -8   3       18.73       14.19      3.65 o 
  -6  -8   3       65.68       67.85      6.35 o 
  -5  -8   3        4.05        6.08      2.64 o 
  -4  -8   3       16.80       19.80      3.58 o 
  -3  -8   3        8.67        7.08      1.67 o 
  -2  -8   3       61.81       60.23      3.70 o 
  -1  -8   3       45.25       48.46      4.80 o 
   0  -8   3       45.14       48.80      5.00 o 
   1  -8   3       17.56       16.49      3.24 o 
   2  -8   3        4.56        1.76      1.76 o 
   3  -8   3       14.21       11.83      3.18 o 
   4  -8   3        4.99        4.53      2.50 o 
  -9  -7   3        5.60        6.89      3.24 o 
  -8  -7   3      109.48       93.00      7.57 o 
  -7  -7   3       56.31       51.84      5.68 o 
  -6  -7   3       38.33       37.17      4.60 o 
  -5  -7   3       29.35       25.61      3.85 o 
  -4  -7   3       16.02       19.71      2.17 o 
  -3  -7   3        3.04        2.92      1.23 o 
  -2  -7   3       45.12       39.89      2.82 o 
  -1  -7   3       30.20       30.69      4.02 o 
   0  -7   3        7.15        4.33      1.82 o 
   1  -7   3        1.91        4.19      1.89 o 
   2  -7   3       14.71       17.71      3.24 o 
   3  -7   3       18.47       17.98      3.31 o 
   4  -7   3       98.39       91.37      6.89 o 
   5  -7   3       30.78       25.75      4.12 o 
   6  -7   3        2.21        3.11      2.23 o 
 -10  -6   3       63.70       59.54      6.56 o 
  -9  -6   3       27.37       20.34      3.99 o 
  -8  -6   3        7.01        6.69      2.77 o 
  -7  -6   3        0.65        0.27      1.82 o 
  -6  -6   3       48.88       38.73      4.33 o 
  -5  -6   3        3.85        5.20      2.16 o 
  -4  -6   3       49.31       48.59      4.33 o 
  -3  -6   3       23.21       23.59      3.11 o 
  -2  -6   3       24.63       24.80      3.04 o 
  -1  -6   3        1.86        3.25      1.03 o 
   0  -6   3      159.56      155.75      4.56 o 
   1  -6   3       50.65       54.01     11.59 o 
   2  -6   3       10.15       10.48      2.43 o 
   3  -6   3       38.28       38.52      4.19 o 
   4  -6   3        9.24        9.73      2.50 o 
   5  -6   3        4.89        5.00      2.16 o 
   6  -6   3      377.33      372.32     13.58 o 
   7  -6   3       56.29       62.99      6.01 o 
 -11  -5   3        2.11        0.81      2.57 o 
 -10  -5   3       18.37       15.34      3.65 o 
  -9  -5   3       11.07        8.92      2.91 o 
  -8  -5   3      203.73      162.61      8.52 o 
  -6  -5   3       55.89       56.23      4.73 o 
  -5  -5   3       19.09       14.94      2.64 o 
  -4  -5   3       12.09       12.64      2.30 o 
  -3  -5   3       46.83       41.29      3.58 o 
  -2  -5   3      140.25      122.73      5.47 o 
  -1  -5   3       34.88       31.16      2.77 o 
   0  -5   3       87.26       79.87      3.08 o 
   1  -5   3      144.40      157.27     19.44 o 
   2  -5   3       55.44       58.63      7.23 o 
   3  -5   3       94.57      107.19     14.06 o 
   4  -5   3       70.43       65.27      3.13 o 
   5  -5   3      185.42      178.89      8.52 o 
   6  -5   3       31.01       32.31      3.99 o 
   7  -5   3       26.31       35.08      4.39 o 
   8  -5   3       10.51       14.87      3.24 o 
 -12  -4   3        9.04        4.26      3.24 o 
 -11  -4   3       15.60       12.17      3.58 o 
 -10  -4   3       59.26       43.32      5.00 o 
  -9  -4   3      153.66      114.69      7.16 o 
  -8  -4   3      106.66       81.30      5.81 o 
  -7  -4   3      166.93      141.18      7.10 o 
  -6  -4   3        3.99        5.17      1.15 o 
  -5  -4   3       14.15       14.32      0.99 o 
  -4  -4   3       95.30       99.46     14.94 o 
  -3  -4   3      186.70      200.72     44.71 o 
  -2  -4   3      418.00      503.25    107.73 o 
  -1  -4   3       24.65       26.64      6.35 o 
   0  -4   3      444.35      346.97      6.83 o 
   1  -4   3      307.43      331.69     23.13 o 
   2  -4   3        4.68        4.46      0.80 o 
   3  -4   3       45.84       48.37      2.45 o 
   4  -4   3       20.92       21.69      1.90 o 
   5  -4   3       29.16       27.60      2.20 o 
   6  -4   3      553.45      508.30      8.82 o 
   7  -4   3       50.13       52.78      4.87 o 
   8  -4   3       50.23       51.23      4.93 o 
   9  -4   3        3.00        3.78      2.30 o 
 -11  -3   3        3.26        2.10      1.40 o 
 -10  -3   3       45.03       43.77     15.71 o 
  -9  -3   3      264.05      242.31     45.89 o 
  -8  -3   3      209.84      189.60     37.17 o 
  -7  -3   3       69.99       67.87      8.18 o 
  -6  -3   3      369.90      361.74     22.44 o 
  -5  -3   3       37.03       31.32      2.56 o 
  -4  -3   3      214.93      230.33     20.39 o 
  -3  -3   3      560.16      638.47    132.23 o 
  -2  -3   3      182.78      219.80     24.05 o 
  -1  -3   3       30.27       31.21      7.16 o 
   0  -3   3       39.43       53.15      5.18 o 
   1  -3   3      781.80      905.62     38.18 o 
   2  -3   3       36.59       31.85      1.14 o 
   3  -3   3      270.24      278.50     12.36 o 
   4  -3   3       12.38       13.83      0.98 o 
   5  -3   3      790.06      777.42     61.97 o 
   6  -3   3      155.83      144.46      4.67 o 
   7  -3   3       62.01       61.71      3.32 o 
   8  -3   3        8.50        7.37      1.57 o 
   9  -3   3        4.32        2.43      1.96 o 
 -11  -2   3       25.39       36.56      3.85 o 
 -10  -2   3       18.59       18.52      2.77 o 
  -9  -2   3      166.28      159.13     17.99 o 
  -8  -2   3      207.81      192.74     12.96 o 
  -7  -2   3      261.17      253.74     12.50 o 
  -6  -2   3       70.08       66.30      3.51 o 
  -5  -2   3       99.99       90.99      4.90 o 
  -4  -2   3       77.98       97.26      7.67 o 
  -3  -2   3      475.65      493.09     36.79 o 
  -2  -2   3     1612.76     1711.77    232.92 o 
  -1  -2   3      116.56      116.54      7.78 o 
   0  -2   3      399.04      477.06     29.20 o 
   1  -2   3      301.66      356.60      9.13 o 
   2  -2   3       83.61       95.08      4.03 o 
   3  -2   3      148.65      167.17      6.15 o 
   4  -2   3      118.15      121.29      4.39 o 
   5  -2   3       81.70       71.02      2.06 o 
   6  -2   3      773.38      774.08     28.18 o 
   7  -2   3       20.69       21.17      1.70 o 
   8  -2   3      162.50      169.90      6.44 o 
   9  -2   3       27.07       37.67      2.96 o 
  10  -2   3       14.29       16.90      3.38 o 
 -11  -1   3        4.03        4.09      1.19 o 
 -10  -1   3       24.65       23.66      2.60 o 
  -9  -1   3      345.81      354.34      5.97 o 
  -8  -1   3      229.13      233.15      8.93 o 
  -7  -1   3       25.18       22.76      1.02 o 
  -6  -1   3      222.90      207.94      7.40 o 
  -5  -1   3       92.84       78.74      3.03 o 
  -4  -1   3      523.32      509.14     21.41 o 
  -3  -1   3      392.87      422.82     20.88 o 
  -2  -1   3       21.13       23.87      1.20 o 
  -1  -1   3       78.28       88.45      3.56 o 
   0  -1   3      348.49      415.68     11.74 o 
   1  -1   3     2104.38     2417.69     35.50 o 
   2  -1   3      200.83      212.65      6.23 o 
   3  -1   3      105.54      101.50      4.99 o 
   4  -1   3      160.18      151.58      7.23 o 
   5  -1   3      641.66      615.32     26.75 o 
   6  -1   3       95.04       90.20      2.87 o 
   7  -1   3       41.91       37.94      1.75 o 
   8  -1   3        1.14        2.99      0.92 o 
   9  -1   3        4.78        4.34      2.13 o 
  10  -1   3        2.41        6.89      2.57 o 
 -12   0   3       35.57       54.13      4.93 o 
 -11   0   3       51.33       56.08      3.19 o 
 -10   0   3        3.64        2.10      0.69 o 
  -9   0   3       29.01       35.39      2.37 o 
  -8   0   3       59.38       60.10      3.42 o 
  -7   0   3        3.49        3.23      0.47 o 
  -6   0   3        7.01       10.53      0.65 o 
  -5   0   3       79.77       64.68      2.34 o 
  -4   0   3        7.34       10.29      0.51 o 
  -3   0   3     1312.70     1316.07     41.94 o 
  -2   0   3     2530.48     2387.90    115.96 o 
  -1   0   3      985.17     1151.63     53.73 o 
   0   0   3       38.02       47.45      2.78 o 
   1   0   3       59.21       54.69      1.53 o 
   2   0   3      490.44      516.14     31.08 o 
   3   0   3      286.99      341.02     15.30 o 
   4   0   3      145.75      150.49      5.92 o 
   5   0   3       35.43       26.67      1.10 o 
   6   0   3      764.20      757.21     34.11 o 
   7   0   3       18.02       15.82      1.58 o 
   8   0   3       90.89       96.77      3.35 o 
   9   0   3       20.18       26.41      2.51 o 
  10   0   3       16.77       27.10      4.19 o 
 -13   1   3        9.72       15.61      3.45 o 
 -12   1   3        3.92        5.08      1.53 o 
 -11   1   3        4.01        3.39      0.99 o 
 -10   1   3       24.01       22.36      1.39 o 
  -9   1   3      346.14      339.38     13.80 o 
  -8   1   3      234.07      239.94     11.20 o 
  -7   1   3       28.00       26.01      1.39 o 
  -6   1   3      230.56      222.10      9.84 o 
  -5   1   3       92.73       83.67      2.00 o 
  -4   1   3      523.68      538.31     27.09 o 
  -3   1   3      396.84      437.90     20.37 o 
  -2   1   3       21.14       22.08      0.88 o 
  -1   1   3       76.81       79.94      4.07 o 
   0   1   3      340.99      375.20     23.55 o 
   1   1   3     2096.28     2228.97    103.06 o 
   2   1   3      195.16      187.14     10.46 o 
   3   1   3      109.72      106.29      3.93 o 
   4   1   3      154.01      143.52      5.83 o 
   5   1   3      643.25      598.25     28.57 o 
   6   1   3       92.72       90.17      4.70 o 
   7   1   3       42.04       41.58      3.11 o 
   8   1   3        1.24        2.49      0.84 o 
   9   1   3        4.72        3.85      2.03 o 
  10   1   3        2.69        5.00      2.50 o 
 -13   2   3       37.75       45.03      5.03 o 
 -12   2   3        6.56        9.01      1.91 o 
 -11   2   3       25.08       29.59      3.12 o 
 -10   2   3       19.84       21.28      1.26 o 
  -9   2   3      171.31      182.20     10.57 o 
  -8   2   3      203.91      204.38      8.75 o 
  -7   2   3      262.34      278.14     11.78 o 
  -6   2   3       71.25       68.23      3.88 o 
  -5   2   3       98.60       92.98      6.43 o 
  -4   2   3       83.22      100.60      6.32 o 
  -3   2   3      474.20      481.60     33.98 o 
  -2   2   3     1594.30     1442.22     68.94 o 
  -1   2   3      110.97       94.67      5.10 o 
   0   2   3      410.38      399.19     15.75 o 
   1   2   3      304.80      344.84     24.03 o 
   2   2   3       82.24       90.11      5.70 o 
   3   2   3      149.80      165.49      8.34 o 
   4   2   3      115.84      118.56      3.55 o 
   5   2   3       81.13       73.72      3.11 o 
   6   2   3      786.83      799.09     52.85 o 
   7   2   3       21.88       22.43      2.91 o 
   8   2   3      163.28      183.87     13.79 o 
   9   2   3       26.89       32.37      4.33 o 
  10   2   3       14.96       16.49      3.58 o 
 -12   3   3        0.90        0.44      1.24 o 
 -11   3   3        3.21        3.19      1.86 o 
 -10   3   3       43.89       42.34      2.40 o 
  -9   3   3      261.84      246.78      8.10 o 
  -8   3   3      216.92      206.61      5.03 o 
  -7   3   3       73.47       69.82      2.85 o 
  -6   3   3      369.85      381.73     32.82 o 
  -5   3   3       35.64       27.31      2.30 o 
  -4   3   3      210.95      222.53     28.11 o 
  -3   3   3      557.44      623.12     45.85 o 
  -2   3   3      182.94      186.02      5.85 o 
  -1   3   3       30.77       29.18      2.08 o 
   0   3   3       42.61       51.23      1.77 o 
   1   3   3      773.41      798.77     51.53 o 
   2   3   3       37.83       33.50      2.77 o 
   3   3   3      275.65      276.67     15.93 o 
   4   3   3       12.75       14.48      0.78 o 
   5   3   3      787.79      779.64     39.43 o 
   6   3   3      155.18      158.36      7.57 o 
   7   3   3       61.96       65.79      2.58 o 
   8   3   3        8.84        9.68      1.49 o 
   9   3   3        4.07        3.65      2.03 o 
  10   3   3       10.53       10.41      3.11 o 
 -12   4   3        9.72        7.94      2.08 o 
 -11   4   3       15.41       15.67      2.37 o 
 -10   4   3       62.08       63.94      3.99 o 
  -9   4   3      156.25      157.74      4.20 o 
  -8   4   3      106.89      103.42      3.22 o 
  -7   4   3      167.08      163.63      3.72 o 
  -6   4   3        4.15        4.40      0.75 o 
  -5   4   3       13.02       13.92      1.40 o 
  -4   4   3       98.64       86.39      4.76 o 
  -3   4   3      186.05      169.38      4.30 o 
  -2   4   3      404.57      411.97     13.41 o 
  -1   4   3       25.74       22.90      1.38 o 
   0   4   3      453.00      429.90      9.77 o 
   1   4   3      306.07      308.81      7.43 o 
   2   4   3        4.58        4.17      0.64 o 
   3   4   3       46.41       48.53      3.72 o 
   4   4   3       19.86       16.29      2.57 o 
   5   4   3       27.58       34.56      2.06 o 
   6   4   3      563.03      700.37    100.77 o 
   7   4   3       53.10       71.55      7.03 o 
   8   4   3       49.57       55.55      5.47 o 
   9   4   3        2.77        5.68      2.57 o 
 -11   5   3        2.12       -0.25      1.22 o 
 -10   5   3       18.04       19.00      2.56 o 
  -9   5   3       10.37       12.30      2.03 o 
  -8   5   3      207.21      225.52     10.86 o 
  -7   5   3      105.61      109.35      4.71 o 
  -6   5   3       56.30       54.18      3.20 o 
  -5   5   3       20.47       20.83      1.98 o 
  -4   5   3       11.79       11.21      1.48 o 
  -3   5   3       45.58       52.81      5.91 o 
  -2   5   3      140.35      144.91      5.90 o 
  -1   5   3       34.78       33.70      2.32 o 
   0   5   3       88.11       85.97      2.70 o 
   1   5   3      139.56      145.34      3.41 o 
   2   5   3       55.67       60.76      3.99 o 
   3   5   3       95.88       94.35      5.27 o 
   4   5   3       71.98       68.87      4.87 o 
   5   5   3      181.89      178.02      8.18 o 
   6   5   3       31.72       33.32      4.12 o 
   7   5   3       26.26       39.94      4.66 o 
   8   5   3       10.78       14.67      3.31 o 
 -10   6   3       65.19       74.31      4.80 o 
  -9   6   3       28.42       31.00      3.22 o 
  -8   6   3        7.37        8.42      1.94 o 
  -7   6   3        0.64        0.34      1.05 o 
  -6   6   3       49.31       51.16      4.70 o 
  -5   6   3        4.27        6.17      1.46 o 
  -4   6   3       49.76       50.84      3.03 o 
  -3   6   3       22.03       33.07      2.44 o 
  -2   6   3       25.28       28.79      2.80 o 
  -1   6   3        2.47        3.85      1.42 o 
   0   6   3      160.51      172.38      4.16 o 
   1   6   3       49.58       41.97      3.31 o 
   2   6   3        9.93       11.08      2.16 o 
   3   6   3       38.74       40.01      3.78 o 
   4   6   3        9.71        6.35      2.10 o 
   5   6   3        4.71        7.77      2.37 o 
   6   6   3      382.11      424.16     14.06 o 
   7   6   3       57.33       75.96      6.56 o 
  -9   7   3        5.94        6.18      1.96 o 
  -8   7   3      109.28      111.97     10.48 o 
  -7   7   3       56.18       62.06      4.11 o 
  -6   7   3       39.01       40.23      3.30 o 
  -5   7   3       29.76       27.43      3.11 o 
  -4   7   3       15.36       16.08      2.08 o 
  -3   7   3        2.86        2.76      1.35 o 
  -2   7   3       45.06       52.29      4.29 o 
  -1   7   3       30.26       28.72      3.04 o 
   3   7   3       19.87       23.05      3.24 o 
   4   7   3       97.09      114.62      6.96 o 
   5   7   3       31.13       33.05      4.33 o 
   6   7   3        2.10        2.97      2.30 o 
  -7   8   3       18.88       19.38      2.81 o 
  -6   8   3       65.99       74.99      4.60 o 
  -5   8   3        4.30        4.78      1.69 o 
  -4   8   3       16.66       18.75      2.39 o 
  -3   8   3        9.02        8.30      1.79 o 
  -7  -8   4       15.49       12.84      3.72 o 
  -6  -8   4        0.92        0.14      2.10 o 
  -5  -8   4        7.00        5.27      2.70 o 
  -4  -8   4       15.44       19.23      4.29 o 
  -3  -8   4      111.30      122.60      9.29 o 
  -2  -8   4       57.41       54.00      5.14 o 
  -1  -8   4       81.46       87.32      6.42 o 
   0  -8   4       33.18       30.14      4.19 o 
   1  -8   4        9.68        8.92      2.70 o 
   2  -8   4       38.58       39.67      5.00 o 
   3  -8   4       13.85       14.80      3.45 o 
  -9  -7   4       11.95       12.71      3.72 o 
  -8  -7   4       59.30       46.97      5.74 o 
  -7  -7   4      149.96      124.69      8.25 o 
  -6  -7   4       12.55        6.89      2.57 o 
  -5  -7   4       32.19       31.83      4.12 o 
  -4  -7   4       62.20       58.12      5.07 o 
  -3  -7   4      104.16      102.71      4.42 o 
  -2  -7   4       95.97       92.36      9.80 o 
  -1  -7   4       66.89       66.71      5.27 o 
   0  -7   4       15.63       15.34      2.91 o 
   1  -7   4       34.48       33.18      4.12 o 
   2  -7   4        0.88        1.42      1.55 o 
   3  -7   4       24.47       23.59      3.92 o 
   4  -7   4       51.73       56.23      5.74 o 
   5  -7   4        5.92        4.87      2.50 o 
 -10  -6   4       24.21       14.53      4.06 o 
  -9  -6   4       34.60       29.67      4.73 o 
  -8  -6   4       31.91       21.90      3.92 o 
  -7  -6   4       37.07       28.52      4.19 o 
  -6  -6   4       27.93       18.04      3.24 o 
  -5  -6   4        5.34        3.92      1.89 o 
  -4  -6   4       16.10       15.00      2.70 o 
  -3  -6   4      283.26      240.67      8.65 o 
  -2  -6   4      373.88      323.52      9.46 o 
  -1  -6   4      313.11      286.14     23.11 o 
   0  -6   4        7.44        9.82      3.18 o 
   1  -6   4       13.15       16.36      2.57 o 
   2  -6   4       26.03       27.32      5.10 o 
   3  -6   4       29.16       23.32      3.51 o 
   4  -6   4        6.65        6.83      2.37 o 
   5  -6   4       71.43       74.21      6.15 o 
   6  -6   4       70.29       75.96      6.49 o 
   7  -6   4        3.28        3.72      2.23 o 
 -11  -5   4       32.92       26.63      4.93 o 
 -10  -5   4        8.05        3.85      2.77 o 
  -9  -5   4       35.40       27.37      4.26 o 
  -8  -5   4      100.49       75.76      6.01 o 
  -7  -5   4       85.56       67.92      5.47 o 
  -6  -5   4       13.20        6.35      2.16 o 
  -5  -5   4       89.27       75.49      5.27 o 
  -4  -5   4       24.37       18.18      2.84 o 
  -3  -5   4      241.66      194.03      7.23 o 
  -2  -5   4       58.74       43.52      3.58 o 
  -1  -5   4       72.40       65.83      3.92 o 
   0  -5   4      139.72      138.87     46.02 o 
   1  -5   4       30.80       34.90      3.99 o 
   2  -5   4        4.22        5.06      1.49 o 
   3  -5   4      108.72      105.22     11.49 o 
   4  -5   4       52.16       47.37      2.93 o 
   5  -5   4       15.37       15.07      3.04 o 
   6  -5   4       62.28       64.27      5.61 o 
   7  -5   4        1.31       -0.47      1.49 o 
   8  -5   4       15.93       16.42      3.51 o 
 -11  -4   4       13.89        9.93      3.31 o 
 -10  -4   4      123.12       86.17      6.89 o 
  -9  -4   4       17.15       12.77      3.18 o 
  -8  -4   4      257.45      186.19      8.65 o 
  -7  -4   4       21.88       13.79      2.97 o 
  -6  -4   4       78.79       75.69     16.46 o 
  -5  -4   4        0.17        0.43      0.37 o 
  -4  -4   4      118.82      135.28     31.66 o 
  -3  -4   4      486.67      526.03    142.47 o 
  -2  -4   4      831.67      923.76    253.10 o 
  -1  -4   4      485.21      484.57    126.79 o 
   0  -4   4      367.02      391.88     40.35 o 
   1  -4   4        5.73        5.43      0.78 o 
   2  -4   4       43.94       49.92      6.29 o 
   3  -4   4      179.84      184.98      4.98 o 
   4  -4   4        3.14        3.84      1.12 o 
   5  -4   4      278.77      258.50      6.41 o 
   6  -4   4      168.81      164.95      6.08 o 
   7  -4   4       37.24       35.21      4.19 o 
   8  -4   4       11.66       11.62      2.91 o 
   9  -4   4       27.82       28.39      4.26 o 
 -11  -3   4       32.65       37.51      4.06 o 
 -10  -3   4        3.67        1.90      1.93 o 
  -9  -3   4      249.61      267.43      9.06 o 
  -8  -3   4      152.58      138.29     28.72 o 
  -7  -3   4       88.06       83.25      8.88 o 
  -6  -3   4       55.21       45.94      4.40 o 
  -5  -3   4      265.25      243.72     23.49 o 
  -4  -3   4      146.43      168.75     18.81 o 
  -3  -3   4     1016.68     1082.23    305.92 o 
  -2  -3   4      246.91      290.52     81.95 o 
  -1  -3   4     1063.09     1324.80    107.09 o 
   0  -3   4      451.05      551.37     20.36 o 
   1  -3   4      144.66      204.36      4.80 o 
   2  -3   4      100.16      105.32      5.53 o 
   3  -3   4      130.54      130.76      6.58 o 
   4  -3   4       56.78       53.90      3.50 o 
   5  -3   4       39.13       37.86      2.58 o 
   6  -3   4       26.70       22.51      2.20 o 
   7  -3   4       24.00       28.40      2.51 o 
   8  -3   4        7.07        5.01      1.50 o 
   9  -3   4        0.40        3.11      2.03 o 
 -11  -2   4       41.01       46.36      4.19 o 
 -10  -2   4      139.83      151.86      6.96 o 
  -9  -2   4      117.85      119.42      5.81 o 
  -8  -2   4      563.23      561.88     13.78 o 
  -7  -2   4       65.03       62.67      4.04 o 
  -6  -2   4       67.28       66.47      4.42 o 
  -5  -2   4       14.24       13.73      1.70 o 
  -4  -2   4      858.76      953.19     53.46 o 
  -3  -2   4      163.10      196.88     11.43 o 
  -2  -2   4      607.53      725.26     32.86 o 
  -1  -2   4       85.37       92.40      4.02 o 
   0  -2   4      383.17      455.67      5.89 o 
   1  -2   4      186.95      229.62      3.99 o 
   2  -2   4       26.52       24.78      1.52 o 
   3  -2   4      108.87      111.17      5.74 o 
   4  -2   4       43.83       45.90      2.05 o 
   5  -2   4      139.56      134.39      6.00 o 
   6  -2   4      400.63      390.13     20.94 o 
   7  -2   4      123.18      129.74      8.60 o 
   8  -2   4       25.53       27.78      2.06 o 
   9  -2   4       23.47       33.99      4.39 o 
  10  -2   4       15.01       19.73      3.85 o 
 -11  -1   4       14.27       14.67      2.50 o 
 -10  -1   4      169.73      186.03      4.11 o 
  -9  -1   4      535.06      539.95     13.42 o 
  -8  -1   4       65.52       61.98      1.85 o 
  -7  -1   4       82.82       77.94      1.92 o 
  -6  -1   4       32.43       33.74      1.53 o 
  -5  -1   4      154.33      142.81      6.41 o 
  -4  -1   4      453.50      476.41     31.61 o 
  -3  -1   4     1090.06     1161.39     52.37 o 
  -2  -1   4      138.75      170.50     10.65 o 
  -1  -1   4      880.74     1038.79     46.12 o 
   0  -1   4      140.64      164.55      5.60 o 
   1  -1   4      539.73      714.30     23.08 o 
   2  -1   4      242.05      256.01     15.56 o 
   3  -1   4       51.66       43.18      2.71 o 
   4  -1   4       12.15        9.69      1.08 o 
   5  -1   4       15.48       16.79      1.12 o 
   6  -1   4      208.40      211.08      6.61 o 
   7  -1   4       44.53       38.14      1.85 o 
   8  -1   4       15.22       19.59      1.77 o 
   9  -1   4        0.64        0.61      1.82 o 
  10  -1   4       17.08       24.06      4.12 o 
 -12   0   4       61.89       60.76      5.14 o 
 -11   0   4       60.63       57.21      3.25 o 
 -10   0   4       43.57       42.34      2.52 o 
  -9   0   4      297.07      282.41     14.35 o 
  -8   0   4      538.31      493.57     20.05 o 
  -7   0   4       53.26       47.70      1.38 o 
  -6   0   4       39.01       39.31      1.14 o 
  -5   0   4      130.25      149.63      3.67 o 
  -4   0   4     1083.32     1152.69     36.76 o 
  -3   0   4      401.89      455.13     21.72 o 
  -2   0   4      463.70      581.01     27.60 o 
  -1   0   4     2832.17     3078.50    108.95 o 
   0   0   4       19.95       19.13      0.78 o 
   1   0   4      774.59      810.41     24.39 o 
   2   0   4      338.72      325.18     18.34 o 
   3   0   4      111.30       95.41      4.81 o 
   4   0   4       20.51       21.39      1.41 o 
   5   0   4       13.38       10.94      1.04 o 
   6   0   4      500.63      502.30     30.07 o 
   7   0   4      128.73      140.31     12.62 o 
   8   0   4        2.56        3.97      1.03 o 
   9   0   4        4.61        5.88      2.50 o 
  10   0   4       31.19       43.52      5.14 o 
 -13   1   4       19.93       22.91      3.92 o 
 -12   1   4       16.06       14.71      1.76 o 
 -11   1   4       14.27       13.83      1.53 o 
 -10   1   4      168.41      170.89      7.92 o 
  -9   1   4      535.33      534.29     32.53 o 
  -8   1   4       64.57       63.82      3.38 o 
  -7   1   4       85.89       84.23      2.07 o 
  -6   1   4       32.57       34.07      1.86 o 
  -5   1   4      161.55      155.65      5.93 o 
  -4   1   4      449.65      476.94     18.18 o 
  -3   1   4     1112.78     1263.16     57.88 o 
  -2   1   4      133.67      162.18      9.48 o 
  -1   1   4      888.15      983.36     41.20 o 
   0   1   4      138.95       88.54     40.44 o 
   1   1   4      540.65      690.22     33.44 o 
   2   1   4      239.33      246.98     11.73 o 
   3   1   4       53.78       48.05      1.22 o 
   4   1   4       14.59       12.03      0.73 o 
   5   1   4       17.12       15.34      1.59 o 
   6   1   4      206.85      213.16     15.04 o 
   7   1   4       46.52       39.52      2.66 o 
   8   1   4       15.15       14.40      3.04 o 
   9   1   4        0.71        0.88      1.76 o 
  10   1   4       17.13       25.55      4.33 o 
 -13   2   4        0.56        0.93      1.30 o 
 -12   2   4       38.48       35.22      3.13 o 
 -11   2   4       40.19       44.40      4.15 o 
 -10   2   4      141.22      148.91     11.12 o 
  -9   2   4      114.69      114.49      8.40 o 
  -8   2   4      558.85      571.30     31.94 o 
  -7   2   4       65.60       60.79      4.13 o 
  -6   2   4       70.12       71.69      5.29 o 
  -5   2   4       15.00       13.10      1.25 o 
  -4   2   4      859.76     1122.41    115.04 o 
  -3   2   4      166.86      199.78     12.31 o 
  -2   2   4      599.24      654.22     42.78 o 
  -1   2   4       82.40       67.36      4.20 o 
   0   2   4      392.97      351.95      7.33 o 
   1   2   4      177.21      154.62     32.50 o 
   2   2   4       24.94       17.10      3.93 o 
   3   2   4      111.66      118.73      7.87 o 
   4   2   4       44.01       46.70      1.79 o 
   5   2   4      139.60      132.54     12.37 o 
   6   2   4      399.34      403.17     31.53 o 
   7   2   4      121.59      136.24     11.49 o 
   8   2   4       26.22       30.89      4.12 o 
   9   2   4       24.57       37.04      4.80 o 
  10   2   4       14.16       19.60      3.99 o 
 -12   3   4       19.53       22.22      2.73 o 
 -11   3   4       32.40       35.02      3.05 o 
 -10   3   4        3.31        2.84      0.97 o 
  -9   3   4      250.21      228.33      6.84 o 
  -8   3   4      150.72      142.66      9.97 o 
  -7   3   4       89.50       72.52      5.50 o 
  -6   3   4       53.10       48.46      5.11 o 
  -5   3   4      270.38      211.99     15.03 o 
  -4   3   4      139.06      157.55     17.22 o 
  -3   3   4     1031.59     1053.49     66.20 o 
  -2   3   4      247.51      256.81     14.05 o 
  -1   3   4     1066.39     1051.69     44.54 o 
   0   3   4      449.07      416.81     18.85 o 
   1   3   4      145.94      162.41      5.98 o 
   2   3   4       97.19       89.89      4.67 o 
   3   3   4      135.32      132.32      8.19 o 
   4   3   4       59.80       60.73      4.85 o 
   5   3   4       40.27       43.01      1.76 o 
   6   3   4       26.85       27.22      1.52 o 
   7   3   4       24.21       27.02      2.30 o 
   8   3   4        7.24        8.25      2.64 o 
   9   3   4        0.44        0.07      1.62 o 
 -12   4   4       10.30       11.62      2.29 o 
 -11   4   4       13.35       14.87      2.37 o 
 -10   4   4      122.16      118.34      5.30 o 
  -9   4   4       17.21       16.10      1.51 o 
  -8   4   4      251.21      229.15      6.83 o 
  -7   4   4       23.03       19.33      1.96 o 
  -6   4   4       81.83       72.64      3.43 o 
  -5   4   4        0.13       -0.01      0.28 o 
  -4   4   4      119.28      117.13      5.73 o 
  -3   4   4      491.79      500.42     31.46 o 
  -2   4   4      820.25      851.38     50.33 o 
  -1   4   4      496.29      468.42      5.84 o 
   0   4   4      364.30      353.50     11.96 o 
   1   4   4        6.35        6.75      0.91 o 
   2   4   4       46.84       53.12      3.72 o 
   3   4   4      181.38      189.44      7.37 o 
   4   4   4        3.08        4.46      1.69 o 
   5   4   4      278.23      365.48     53.22 o 
   6   4   4      167.39      219.94     28.72 o 
   7   4   4       35.77       32.71      4.26 o 
   8   4   4       11.37       10.21      2.97 o 
   9   4   4       28.56       35.95      5.14 o 
 -11   5   4       31.99       32.39      3.34 o 
 -10   5   4        8.43       10.21      2.08 o 
  -9   5   4       35.66       35.99      3.13 o 
  -8   5   4       99.64      102.81      5.71 o 
  -7   5   4       88.02       93.02      3.97 o 
  -6   5   4       12.96       13.25      1.81 o 
  -5   5   4       90.80      103.61      4.15 o 
  -4   5   4       26.97       25.55      2.13 o 
  -3   5   4      245.76      254.50     23.79 o 
  -2   5   4       61.77       65.19      2.92 o 
  -1   5   4       72.38       81.80      2.68 o 
   0   5   4      139.45      138.66      4.56 o 
   1   5   4       31.47       28.99      2.77 o 
   2   5   4        3.78        4.12      1.49 o 
   3   5   4      111.19      110.03      5.88 o 
   4   5   4       54.33       60.62      4.87 o 
   5   5   4       15.76       20.75      3.24 o 
   6   5   4       64.21       67.25      5.74 o 
   7   5   4        1.03        0.61      1.69 o 
   8   5   4       16.18       15.00      3.51 o 
 -10   6   4       23.45       25.80      7.33 o 
  -9   6   4       34.04       36.96      5.64 o 
  -8   6   4       30.22       27.23      2.82 o 
  -7   6   4       38.58       37.59      3.89 o 
  -6   6   4       28.73       28.22      2.56 o 
  -5   6   4        5.61        4.74      1.38 o 
  -4   6   4       16.06       18.82      2.01 o 
  -3   6   4      285.57      305.40     18.08 o 
  -2   6   4      367.98      417.92     45.75 o 
  -1   6   4      315.44      334.13      8.79 o 
   0   6   4        6.32        5.61      1.49 o 
   1   6   4       14.01       13.99      2.16 o 
   2   6   4       27.35       31.02      3.24 o 
   3   6   4       29.30       31.70      3.58 o 
   4   6   4        6.35        6.22      2.16 o 
   5   6   4       71.07       70.22      5.81 o 
   6   6   4       69.26       74.61      6.35 o 
   7   6   4        3.07        7.16      2.84 o 
  -9   7   4       12.07        9.06      2.20 o 
  -8   7   4       59.11       55.36      4.08 o 
  -7   7   4      151.70      152.41     10.41 o 
  -6   7   4       11.84       12.51      2.10 o 
  -5   7   4       32.54       37.23      3.03 o 
  -4   7   4       63.05       70.06      3.82 o 
  -3   7   4      106.90      111.57      9.63 o 
  -2   7   4       94.20      100.83      5.68 o 
   3   7   4       24.94       34.81      4.06 o 
   4   7   4       52.66       67.25      5.61 o 
   5   7   4        6.14        9.12      2.84 o 
  -7   8   4       15.99       17.02      2.63 o 
  -6   8   4        1.08        1.82      1.46 o 
  -5   8   4        7.11        5.69      2.64 o 
  -4   8   4       15.43       16.88      2.31 o 
  -3   8   4      111.77      133.37     18.52 o 
  -6  -8   5        9.19       10.27      3.24 o 
  -5  -8   5       21.58       12.71      3.45 o 
  -4  -8   5       53.94       42.77      8.89 o 
  -3  -8   5        7.19        3.65      2.10 o 
  -2  -8   5       24.00       27.84      4.06 o 
  -1  -8   5        5.88        5.07      2.30 o 
   0  -8   5       20.33       28.45      4.26 o 
   1  -8   5        2.71        4.39      2.23 o 
   2  -8   5       22.26       20.00      3.92 o 
  -9  -7   5        6.94        5.81      3.45 o 
  -8  -7   5        4.52        3.45      2.70 o 
  -7  -7   5       54.64       45.55      5.47 o 
  -6  -7   5       10.61        6.56      2.77 o 
  -5  -7   5        2.75        3.04      2.37 o 
  -4  -7   5        0.28        0.14      1.76 o 
  -3  -7   5       42.81       34.20      4.19 o 
  -2  -7   5       63.25       69.75      5.54 o 
  -1  -7   5        7.55       10.76      1.93 o 
   0  -7   5      125.49      155.98     26.22 o 
   1  -7   5       36.37       33.79      4.33 o 
   2  -7   5       61.51       59.88      5.61 o 
   3  -7   5       49.52       41.43      4.93 o 
   4  -7   5        0.78        0.27      1.55 o 
   5  -7   5       27.81       30.35      4.73 o 
 -10  -6   5        3.60       -0.20      2.43 o 
  -9  -6   5       81.86       62.38      6.22 o 
  -8  -6   5       19.49       14.06      3.51 o 
  -7  -6   5      154.64      106.44      7.23 o 
  -6  -6   5       28.24       24.60      3.72 o 
  -5  -6   5       46.10       35.01      4.19 o 
  -4  -6   5      200.48      156.32      7.43 o 
  -3  -6   5       47.69       34.33      3.78 o 
  -2  -6   5       90.80       64.68      4.53 o 
  -1  -6   5       13.97       15.95      2.57 o 
   0  -6   5       31.11       36.81      6.18 o 
   1  -6   5       81.24       91.72     13.62 o 
   2  -6   5       43.04       42.11      6.72 o 
   3  -6   5        0.32        1.15      1.42 o 
   4  -6   5       40.68       39.40      4.60 o 
   5  -6   5       13.64       12.77      3.18 o 
   6  -6   5       81.35       74.41      6.62 o 
 -11  -5   5       23.26       14.94      4.19 o 
 -10  -5   5       59.80       47.78      5.61 o 
  -9  -5   5       79.96       55.49      5.81 o 
  -8  -5   5        0.21        1.89      2.23 o 
  -7  -5   5       40.26       32.58      4.19 o 
  -6  -5   5       26.16       21.09      3.31 o 
  -5  -5   5       49.50       31.16      3.78 o 
  -4  -5   5       69.60       51.90      4.26 o 
  -3  -5   5      162.28      114.15      5.68 o 
  -2  -5   5      274.08      179.37      6.56 o 
  -1  -5   5       31.78       36.93     10.17 o 
   0  -5   5      438.57      572.91     12.37 o 
   1  -5   5       67.80       70.63     11.39 o 
   2  -5   5      111.05      106.83      7.37 o 
   3  -5   5       90.74       86.70      3.90 o 
   4  -5   5       22.42       21.25      2.50 o 
   5  -5   5       41.05       39.74      4.46 o 
   6  -5   5       50.94       58.05      5.54 o 
   7  -5   5       37.10       44.54      5.07 o 
 -10  -4   5        2.40        1.08      2.43 o 
  -9  -4   5       17.38       13.99      3.38 o 
  -8  -4   5       62.76       42.92      4.73 o 
  -7  -4   5       75.58       49.20      4.73 o 
  -6  -4   5      154.40      131.83     31.26 o 
  -5  -4   5       19.87       18.72      4.63 o 
  -4  -4   5      137.91      164.08     47.85 o 
  -3  -4   5       58.04       63.64     18.42 o 
  -2  -4   5       54.03       63.17      2.57 o 
  -1  -4   5       78.42       95.76      5.75 o 
   0  -4   5      104.00      128.07      3.62 o 
   1  -4   5      199.72      222.49      7.37 o 
   2  -4   5       73.37       69.38      5.91 o 
   3  -4   5      121.26      124.08      4.39 o 
   4  -4   5       35.88       30.34      2.46 o 
   5  -4   5      132.90      126.36      4.82 o 
   6  -4   5      143.70      140.94      5.32 o 
   7  -4   5       30.52       34.13      4.26 o 
   8  -4   5        2.48        1.62      1.89 o 
 -11  -3   5       33.67       38.93      4.06 o 
 -10  -3   5      130.79      150.78      7.23 o 
  -9  -3   5      205.11      225.39      8.31 o 
  -8  -3   5       12.66       13.20      1.41 o 
  -7  -3   5       10.00       13.34      2.47 o 
  -6  -3   5       36.70       34.61      9.02 o 
  -5  -3   5      370.68      364.04     41.39 o 
  -4  -3   5      311.45      348.56     14.83 o 
  -3  -3   5      215.61      263.98     12.30 o 
  -2  -3   5      498.59      611.71     37.75 o 
  -1  -3   5      350.29      433.35     12.58 o 
   0  -3   5      438.07      515.75      7.34 o 
   1  -3   5      243.03      269.02      4.90 o 
   2  -3   5      113.91      123.01      8.04 o 
   3  -3   5       30.42       27.81      3.08 o 
   4  -3   5       33.11       31.50      2.36 o 
   5  -3   5      458.03      410.92     16.73 o 
   6  -3   5      146.96      132.66      5.41 o 
   7  -3   5       26.80       28.70      2.68 o 
   8  -3   5       16.31       16.45      2.29 o 
 -11  -2   5        4.95        3.51      1.69 o 
 -10  -2   5       68.07       86.44      5.34 o 
  -9  -2   5      248.91      252.58      5.56 o 
  -8  -2   5      218.99      228.24      3.83 o 
  -7  -2   5       91.60       91.07      4.17 o 
  -6  -2   5      450.20      416.13     46.26 o 
  -5  -2   5      134.69      136.33      5.64 o 
  -4  -2   5      110.16      118.86      5.41 o 
  -3  -2   5       81.97       93.70      6.93 o 
  -2  -2   5       57.35       64.09      2.16 o 
  -1  -2   5       87.74      110.29      2.58 o 
   0  -2   5      139.45      177.66      3.30 o 
   1  -2   5      185.85      211.11      5.47 o 
   2  -2   5      156.92      155.24      9.26 o 
   3  -2   5      220.34      205.32     12.68 o 
   4  -2   5       27.55       32.46      2.39 o 
   5  -2   5      417.62      413.76     34.31 o 
   6  -2   5      119.89      122.21      7.44 o 
   7  -2   5        1.62        1.51      1.12 o 
   8  -2   5       14.85       17.98      3.45 o 
   9  -2   5       51.08       54.34      5.68 o 
 -11  -1   5       52.76       56.91      4.39 o 
 -10  -1   5      529.26      544.75     11.32 o 
  -9  -1   5      194.45      197.80      4.93 o 
  -8  -1   5       38.66       36.17      1.47 o 
  -7  -1   5       31.77       28.56      1.09 o 
  -6  -1   5       71.59       62.55      1.55 o 
  -5  -1   5      822.56      844.88     43.30 o 
  -4  -1   5      266.87      254.85      9.62 o 
  -3  -1   5      852.75      984.54     46.70 o 
  -2  -1   5      559.74      641.46     30.63 o 
  -1  -1   5      712.21      843.23     29.36 o 
   0  -1   5       38.14       55.16      1.46 o 
   1  -1   5      478.32      581.25     14.65 o 
   2  -1   5        5.34        5.13      0.90 o 
   3  -1   5        3.99        3.58      0.74 o 
   4  -1   5      161.69      151.46     12.60 o 
   5  -1   5     1468.64     1406.67    104.18 o 
   6  -1   5       52.55       51.63      3.12 o 
   7  -1   5       22.12       23.39      2.37 o 
   8  -1   5       30.93       41.56      4.66 o 
   9  -1   5       29.45       32.58      4.60 o 
 -12   0   5       16.47       20.97      2.29 o 
 -11   0   5        5.03        4.71      0.98 o 
 -10   0   5      179.24      193.93      7.48 o 
  -9   0   5      500.81      464.71     20.47 o 
  -8   0   5      323.96      318.27     11.41 o 
  -7   0   5      198.83      173.35      4.69 o 
  -6   0   5      328.19      319.36      8.32 o 
  -5   0   5       82.17      118.56      4.64 o 
  -4   0   5       26.25       50.65      3.15 o 
  -3   0   5        0.17        0.06      0.21 o 
  -2   0   5      356.66      405.96     17.45 o 
  -1   0   5      317.58      389.85     13.31 o 
   0   0   5       50.22       69.05      3.03 o 
   1   0   5      662.61      742.98     28.19 o 
   2   0   5      381.02      371.05     13.78 o 
   3   0   5      288.40      291.19     16.12 o 
   4   0   5       29.30       28.31      1.59 o 
   5   0   5      630.31      627.97     42.64 o 
   6   0   5       98.90      102.01     16.73 o 
   7   0   5       33.67       41.51      3.65 o 
   8   0   5       34.07       30.75      4.19 o 
   9   0   5       70.70       88.53      7.10 o 
 -13   1   5       70.19       90.39      4.72 o 
 -12   1   5       16.21       13.66      1.62 o 
 -11   1   5       51.90       51.87      2.30 o 
 -10   1   5      525.75      522.61     29.95 o 
  -9   1   5      194.40      186.47      8.77 o 
  -8   1   5       36.93       34.38      2.59 o 
  -7   1   5       31.35       26.35      1.19 o 
  -6   1   5       71.44       66.10      1.90 o 
  -5   1   5      819.66      866.27     34.91 o 
  -4   1   5      268.33      289.19     11.94 o 
  -3   1   5      846.80     1042.85     65.95 o 
  -2   1   5      557.87      621.61     27.56 o 
  -1   1   5      709.49      786.49     28.38 o 
   0   1   5       39.85       53.01      3.39 o 
   1   1   5      483.43      560.89     26.05 o 
   2   1   5        5.28        6.46      0.57 o 
   3   1   5        4.00        4.86      0.48 o 
   4   1   5      163.84      161.19     16.69 o 
   5   1   5     1463.59     1445.13    167.64 o 
   6   1   5       56.21       58.11      6.12 o 
   7   1   5       22.77       26.92      2.41 o 
   8   1   5       30.81       30.82      4.39 o 
   9   1   5       29.78       33.39      4.80 o 
 -13   2   5       14.49       15.80      2.41 o 
 -12   2   5        4.79        5.26      1.60 o 
 -11   2   5        4.92        3.85      0.68 o 
 -10   2   5       69.14       83.75      6.03 o 
  -9   2   5      246.58      209.73     10.46 o 
  -8   2   5      227.38      198.63      8.54 o 
  -7   2   5       91.33       88.71      7.74 o 
  -6   2   5      449.53      437.17     32.73 o 
  -5   2   5      140.98      160.22     11.90 o 
  -4   2   5      115.81      130.96      9.71 o 
  -3   2   5       82.86       91.75      4.74 o 
  -2   2   5       57.52       55.18      3.48 o 
  -1   2   5       86.85       82.34      2.38 o 
   0   2   5      144.01      165.24      5.72 o 
   1   2   5      183.42      199.51     11.00 o 
   2   2   5      154.28      148.01      8.97 o 
   3   2   5      221.52      223.05     19.46 o 
   4   2   5       25.69       29.50      2.44 o 
   5   2   5      414.97      444.26     25.51 o 
   6   2   5      117.96      133.09      6.51 o 
   7   2   5        1.58        2.57      1.89 o 
   8   2   5       14.79       16.69      3.51 o 
   9   2   5       50.69       55.42      5.95 o 
 -13   3   5       51.14       58.94      4.70 o 
 -12   3   5       37.89       34.87      3.25 o 
 -11   3   5       32.57       25.47      2.72 o 
 -10   3   5      128.21      120.51      4.79 o 
  -9   3   5      202.64      180.46      5.43 o 
  -8   3   5       12.01       11.98      1.26 o 
  -7   3   5       10.42       10.62      1.13 o 
  -6   3   5       36.79       33.47      3.56 o 
  -5   3   5      366.54      365.75     17.40 o 
  -4   3   5      307.98      228.01     46.88 o 
  -3   3   5      215.52      213.65     14.83 o 
  -2   3   5      497.96      438.46     16.37 o 
  -1   3   5      344.70      329.37     17.74 o 
   0   3   5      450.43      416.24     18.15 o 
   1   3   5      248.96      227.72     11.09 o 
   2   3   5      115.73      118.04      7.80 o 
   3   3   5       30.62       33.53      1.68 o 
   4   3   5       33.69       34.88      2.09 o 
   5   3   5      452.03      493.97     40.09 o 
   6   3   5      148.07      159.95     13.23 o 
   7   3   5       27.54       36.22      4.60 o 
   8   3   5       15.80       17.17      3.58 o 
 -12   4   5        0.41        1.79      1.43 o 
 -11   4   5        6.51        6.25      1.77 o 
 -10   4   5        2.53        1.45      1.27 o 
  -9   4   5       17.89       14.52      1.50 o 
  -8   4   5       63.86       57.10      2.49 o 
  -7   4   5       79.57       73.31      3.95 o 
  -6   4   5      151.45      127.34      4.57 o 
  -5   4   5       20.83       18.61      2.21 o 
  -4   4   5      143.01      153.47      9.67 o 
  -3   4   5       57.65       56.34      2.95 o 
  -2   4   5       54.71       47.96      2.68 o 
  -1   4   5       78.00       74.19      3.72 o 
   0   4   5      107.54      102.06      3.08 o 
   1   4   5      200.57      206.48     11.35 o 
   2   4   5       72.49       63.19      4.33 o 
   3   4   5      120.37      117.06      6.15 o 
   4   4   5       38.65       29.40      3.65 o 
   5   4   5      130.24      178.00     23.05 o 
   6   4   5      141.60      196.59     22.71 o 
   7   4   5       30.65       35.21      4.66 o 
   8   4   5        2.58        0.81      2.10 o 
 -11   5   5       22.00       22.91      2.94 o 
 -10   5   5       58.81       59.33      4.06 o 
  -9   5   5       77.29       74.91      4.35 o 
  -8   5   5        0.16        0.23      0.62 o 
  -7   5   5       40.80       40.98      1.84 o 
  -6   5   5       26.22       25.55      1.25 o 
  -5   5   5       48.08       49.62      6.62 o 
  -4   5   5       66.51       67.53      3.85 o 
  -3   5   5      162.79      170.96     15.61 o 
  -2   5   5      269.87      257.02      7.77 o 
  -1   5   5       29.07       31.50      1.86 o 
   0   5   5      444.88      439.38      6.53 o 
   1   5   5       69.17       65.02      4.19 o 
   2   5   5      112.27      107.93      5.74 o 
   3   5   5       91.30       93.87      5.74 o 
   4   5   5       21.55       22.03      3.38 o 
   5   5   5       39.94       34.81      4.33 o 
   6   5   5       49.79       56.30      5.47 o 
   7   5   5       38.12       51.23      5.68 o 
 -10   6   5        3.38        2.83      1.54 o 
  -9   6   5       82.89       85.44      4.90 o 
  -8   6   5       19.62       18.03      2.44 o 
  -7   6   5      156.71      160.69      6.02 o 
  -6   6   5       28.10       33.61      3.82 o 
  -5   6   5       47.54       52.88      5.00 o 
  -4   6   5      203.65      213.85     16.76 o 
  -3   6   5       46.85       52.66      9.83 o 
  -2   6   5       91.46       92.93      5.14 o 
  -1   6   5       13.66       11.29      1.96 o 
   1   6   5       80.01       88.87      5.07 o 
   2   6   5       42.34       47.78      4.12 o 
   3   6   5        0.55       -0.20      1.28 o 
   4   6   5       41.84       40.35      4.46 o 
   5   6   5       13.01       10.61      2.91 o 
   6   6   5       80.74       96.51      7.30 o 
  -9   7   5        6.68        5.60      2.05 o 
  -8   7   5        4.42        4.90      1.84 o 
  -7   7   5       54.94       56.06      3.99 o 
  -6   7   5       10.58       10.99      2.87 o 
  -5   7   5        2.58        2.57      1.36 o 
  -4   7   5        0.22        0.50      1.02 o 
  -3   7   5       41.97       42.31      4.19 o 
   4   7   5        0.67        1.69      1.76 o 
   5   7   5       27.08       26.76      4.26 o 
  -6   8   5        9.30       14.57      3.45 o 
  -5   8   5       21.75       26.30      2.88 o 
  -4   8   5       54.11       55.67      8.79 o 
  -6  -8   6        7.48        2.37      2.84 o 
  -5  -8   6       37.27       23.99      4.39 o 
  -4  -8   6        1.19       -2.10      2.10 o 
  -3  -8   6       25.62       22.17      3.72 o 
  -2  -8   6       11.40       11.56      3.04 o 
  -1  -8   6        6.05        3.18      2.10 o 
   0  -8   6       23.99       24.47      4.06 o 
   1  -8   6       14.76       15.27      3.51 o 
  -8  -7   6       15.96        9.12      3.45 o 
  -7  -7   6        1.86        0.61      2.50 o 
  -6  -7   6       21.54       12.44      3.31 o 
  -5  -7   6        0.30       -0.81      2.03 o 
  -4  -7   6       67.43       50.69      5.14 o 
  -3  -7   6      313.10      218.03      9.06 o 
  -2  -7   6      122.29      147.94      7.70 o 
  -1  -7   6       25.67       30.30      2.72 o 
   0  -7   6       19.64       18.34      2.33 o 
   1  -7   6       18.86       17.23      3.45 o 
   2  -7   6       34.09       39.27      4.87 o 
   3  -7   6       23.48       21.83      3.99 o 
   4  -7   6        0.77       -0.14      1.55 o 
 -10  -6   6       19.30        9.46      3.72 o 
  -9  -6   6       19.04       17.30      4.12 o 
  -8  -6   6      131.69       86.91      7.10 o 
  -7  -6   6       45.31       34.74      4.53 o 
  -6  -6   6       17.94       11.83      3.11 o 
  -5  -6   6       81.68       58.46      5.20 o 
  -4  -6   6       35.50       27.78      3.58 o 
  -3  -6   6       14.88       10.81      2.70 o 
  -2  -6   6       62.13       81.51      5.47 o 
  -1  -6   6       98.23      120.16      6.49 o 
   0  -6   6       35.98       45.39      6.25 o 
   1  -6   6       33.48       34.60      4.90 o 
   2  -6   6       47.26       56.29      8.21 o 
   3  -6   6       58.60       60.62      5.61 o 
   4  -6   6      130.92      124.96      8.18 o 
   5  -6   6      106.86      126.92      8.45 o 
  -9  -5   6      123.46       81.91      6.89 o 
  -8  -5   6      112.47       78.87      6.42 o 
  -7  -5   6       37.75       32.17      4.26 o 
  -6  -5   6       33.07       20.61      3.45 o 
  -5  -5   6       10.94        6.56      2.30 o 
  -4  -5   6      160.33      109.69      6.08 o 
  -2  -5   6      485.64      628.39     13.85 o 
  -1  -5   6      115.70      153.14      6.89 o 
   0  -5   6      173.15      204.64      7.91 o 
   1  -5   6      161.89      185.52      7.64 o 
   2  -5   6       57.58       59.28      3.38 o 
   3  -5   6       83.99       71.49      6.25 o 
   4  -5   6        8.91        7.56      1.64 o 
   5  -5   6       26.86       29.60      4.12 o 
   6  -5   6        0.61        1.01      1.62 o 
  -6  -4   6       85.88       92.79      4.87 o 
  -5  -4   6      136.06      157.00      6.08 o 
  -4  -4   6      368.46      453.22      9.87 o 
  -3  -4   6      143.20      188.49      6.29 o 
  -2  -4   6      227.25      277.08      8.08 o 
  -1  -4   6       98.19      119.35      5.74 o 
   0  -4   6       11.16       16.49      2.43 o 
   1  -4   6       40.00       41.83      3.65 o 
   2  -4   6      121.50      125.48      4.54 o 
   3  -4   6      119.63      106.69      4.34 o 
   4  -4   6      118.70      105.18      4.48 o 
   5  -4   6      123.90      118.86      4.94 o 
   6  -4   6       25.62       21.93      2.53 o 
   7  -4   6        3.23        3.24      2.03 o 
 -11  -3   6       19.61       22.10      3.31 o 
 -10  -3   6      221.23      237.56      9.06 o 
  -9  -3   6      100.55      120.91      6.22 o 
  -8  -3   6      204.79      207.46     11.15 o 
  -7  -3   6      211.51      239.99      7.77 o 
  -6  -3   6       77.17       87.12      4.53 o 
  -5  -3   6       20.93       24.46      1.49 o 
  -4  -3   6       33.72       42.35      5.17 o 
  -3  -3   6      442.85      533.80     33.69 o 
  -2  -3   6      220.93      257.85      9.09 o 
  -1  -3   6      367.29      444.41     16.87 o 
   0  -3   6      313.15      372.28     11.87 o 
   1  -3   6      271.24      310.59     15.27 o 
   2  -3   6       53.03       45.69      3.85 o 
   3  -3   6       77.32       63.33      3.25 o 
   4  -3   6        9.77        6.96      1.43 o 
   5  -3   6       71.76       64.63      3.58 o 
   6  -3   6       51.77       51.39      3.39 o 
   7  -3   6        0.16        0.54      1.15 o 
   8  -3   6       17.38       17.17      3.65 o 
 -11  -2   6        8.95       10.54      2.30 o 
 -10  -2   6       95.82      100.36      5.68 o 
  -9  -2   6       80.09       89.30      3.50 o 
  -8  -2   6      517.41      568.70     14.82 o 
  -7  -2   6      159.32      156.61      5.24 o 
  -6  -2   6      280.18      282.62     12.47 o 
  -5  -2   6      237.87      236.11      4.36 o 
  -4  -2   6     1693.08     1850.50     64.54 o 
  -3  -2   6      456.52      533.74     38.35 o 
  -2  -2   6      417.37      459.39     23.75 o 
  -1  -2   6       48.70       72.47      3.09 o 
   0  -2   6      123.76      160.33      3.62 o 
   1  -2   6       20.02       22.51      1.36 o 
   2  -2   6      141.43      158.05      4.99 o 
   3  -2   6      341.49      324.22     21.45 o 
   4  -2   6       68.73       69.08      5.35 o 
   5  -2   6      131.65      112.62      4.80 o 
   6  -2   6      107.28      105.51      5.58 o 
   7  -2   6       19.63       18.11      3.45 o 
   8  -2   6       21.25       22.71      3.92 o 
 -11  -1   6       87.23       94.94      4.66 o 
 -10  -1   6       69.45       76.55      2.73 o 
  -9  -1   6      101.14      123.03      3.24 o 
  -8  -1   6      501.39      463.58     20.95 o 
  -7  -1   6      170.98      162.90      5.47 o 
  -6  -1   6      335.28      338.53     15.51 o 
  -5  -1   6      150.98      180.44      5.90 o 
  -4  -1   6      317.58      384.74     15.50 o 
  -3  -1   6       42.93       42.86      1.80 o 
  -2  -1   6        6.26        5.52      0.58 o 
  -1  -1   6     2752.57     3262.69     91.55 o 
   0  -1   6      598.88      657.39     17.48 o 
   1  -1   6      312.38      319.97     16.99 o 
   2  -1   6      161.87      164.92     10.89 o 
   3  -1   6        1.62        2.06      0.90 o 
   4  -1   6       19.71       18.49      1.65 o 
   5  -1   6       57.25       56.20      5.22 o 
   6  -1   6       27.80       26.03      2.45 o 
   7  -1   6        7.54        6.98      1.71 o 
   8  -1   6       12.76        9.33      2.97 o 
 -12   0   6       29.72       26.11      2.48 o 
 -11   0   6        2.84        1.27      0.74 o 
 -10   0   6      128.57      113.30      6.10 o 
  -9   0   6        4.10        5.24      0.81 o 
  -8   0   6      553.72      522.34     21.94 o 
  -7   0   6      105.28       96.18      2.63 o 
  -6   0   6       78.16       99.09      3.65 o 
  -5   0   6       80.92       85.54      3.33 o 
  -4   0   6     2621.66     2801.06    148.42 o 
  -3   0   6      472.12      513.84     20.92 o 
  -2   0   6       51.93       72.14      3.21 o 
  -1   0   6      203.27      252.35      9.28 o 
   0   0   6      416.35      536.65     23.34 o 
   1   0   6       22.25       31.63      1.29 o 
   2   0   6      151.91      171.04     10.25 o 
   3   0   6      593.50      629.79     29.92 o 
   4   0   6       59.75       67.05      5.07 o 
   5   0   6        7.03        8.07      1.66 o 
   6   0   6      205.31      213.87     18.42 o 
   7   0   6       21.18       18.38      3.58 o 
   8   0   6       13.68       14.40      3.45 o 
 -13   1   6       30.27       39.63      3.32 o 
 -12   1   6       30.86       31.14      2.24 o 
 -11   1   6       85.23       81.47      4.48 o 
 -10   1   6       73.57       73.10      2.34 o 
  -9   1   6      103.96      123.08      5.82 o 
  -8   1   6      499.52      453.63     19.08 o 
  -7   1   6      171.50      161.48      5.02 o 
  -6   1   6      334.80      330.21     10.08 o 
  -5   1   6      152.92      199.17      8.77 o 
  -4   1   6      317.48      409.80     24.39 o 
  -3   1   6       41.77       41.62      2.14 o 
  -2   1   6        5.17        5.07      0.43 o 
  -1   1   6     2741.45     1959.10    735.02 o 
   0   1   6      593.90      619.60     37.61 o 
   1   1   6      310.44      315.77     16.41 o 
   2   1   6      160.23      161.86      6.99 o 
   3   1   6        1.92        2.54      1.01 o 
   4   1   6       18.83       18.63      1.71 o 
   5   1   6       57.07       60.56      4.08 o 
   6   1   6       28.45       27.71      1.95 o 
   7   1   6        7.28        4.12      2.30 o 
   8   1   6       13.02       13.65      3.38 o 
 -13   2   6       36.33       33.24      3.25 o 
 -12   2   6        9.44        8.87      1.88 o 
 -11   2   6        9.91        8.26      1.31 o 
 -10   2   6       95.46       85.48      4.50 o 
  -9   2   6       80.01       77.57      4.42 o 
  -8   2   6      515.59      453.38     32.68 o 
  -7   2   6      159.28      156.40     13.62 o 
  -6   2   6      281.81      315.74     27.86 o 
  -5   2   6      238.03      264.66     21.25 o 
  -4   2   6     1684.07     1895.74    120.31 o 
  -3   2   6      450.22      475.60     31.43 o 
  -2   2   6      422.12      394.13     22.45 o 
  -1   2   6       48.28       60.79      2.77 o 
   0   2   6      125.20      142.57      6.03 o 
   1   2   6       20.53       21.57      1.24 o 
   2   2   6      140.09      144.05     15.36 o 
   3   2   6      340.58      354.15     30.97 o 
   4   2   6       72.79       82.82      5.77 o 
   5   2   6      136.71      143.21     10.18 o 
   6   2   6      105.55      110.43      7.16 o 
   7   2   6       18.88       18.99      3.58 o 
   8   2   6       21.22       23.32      4.26 o 
 -13   3   6       18.66       19.90      2.75 o 
 -12   3   6       31.08       33.00      4.60 o 
 -11   3   6       18.33       16.91      2.34 o 
 -10   3   6      225.55      212.85     12.05 o 
  -9   3   6      105.73      106.63      4.24 o 
  -8   3   6      203.57      171.13      9.16 o 
  -7   3   6      207.70      194.66     14.08 o 
  -6   3   6       75.90       67.74      5.68 o 
  -5   3   6       21.80       24.27      2.15 o 
  -4   3   6       33.78       40.21      3.14 o 
  -3   3   6      447.67      422.88     19.86 o 
  -2   3   6      215.67      181.94     11.42 o 
  -1   3   6      362.85      346.29     21.61 o 
   0   3   6      308.12      289.77     16.91 o 
   1   3   6      270.06      239.37      4.72 o 
   2   3   6       54.78       52.46      4.11 o 
   3   3   6       80.62       78.69      8.14 o 
   4   3   6        9.17       10.00      1.04 o 
   5   3   6       71.28       84.56      7.58 o 
   6   3   6       52.04       65.08      5.88 o 
   7   3   6        0.21       -0.74      1.62 o 
   8   3   6       17.19       20.14      4.06 o 
 -12   4   6       28.82       32.44      3.29 o 
 -11   4   6       57.48       55.88      4.12 o 
 -10   4   6       67.23       64.27      4.01 o 
  -9   4   6       55.25       57.94      2.68 o 
  -8   4   6      304.30      265.28     15.07 o 
  -7   4   6       61.92       55.45      2.38 o 
  -6   4   6       84.03       76.56      4.21 o 
  -5   4   6      133.17      123.22      9.60 o 
  -4   4   6      361.51      325.87     32.36 o 
  -3   4   6      137.63      126.41      6.80 o 
  -2   4   6      225.04      190.72      6.19 o 
  -1   4   6      100.38       87.16      2.82 o 
   0   4   6       11.39       10.40      0.67 o 
   1   4   6       40.54       33.26      2.76 o 
   2   4   6      119.36      108.49      4.39 o 
   3   4   6      119.98      100.39      5.20 o 
   4   4   6      121.72      116.46      6.76 o 
   5   4   6      126.75      122.13     12.74 o 
   6   4   6       25.08       26.29      4.12 o 
   7   4   6        2.77        4.80      2.57 o 
 -11   5   6        3.90        3.78      1.67 o 
 -10   5   6      108.11      110.75      5.49 o 
  -9   5   6      126.74      130.54      5.66 o 
  -8   5   6      111.91      101.85      3.73 o 
  -7   5   6       35.58       34.65      1.81 o 
  -6   5   6       33.91       31.48      1.58 o 
  -5   5   6       10.61       10.00      0.82 o 
  -4   5   6      160.39      169.52      8.08 o 
  -3   5   6      790.51      764.03     14.46 o 
  -2   5   6      478.20      468.42     10.81 o 
  -1   5   6      116.92      115.68      3.58 o 
   0   5   6      167.94      173.28      6.56 o 
   1   5   6      158.33      153.08      6.69 o 
   2   5   6       58.70       64.47      4.80 o 
   3   5   6       85.35       77.52      5.61 o 
   4   5   6        8.61        6.42      2.37 o 
   5   5   6       26.49       35.14      4.60 o 
   6   5   6        0.55        0.74      1.82 o 
 -10   6   6       18.72       20.41      2.89 o 
  -9   6   6       19.12       24.84      2.96 o 
  -8   6   6      131.02      127.15      8.41 o 
  -7   6   6       45.43       41.03      4.19 o 
  -6   6   6       17.61       22.29      2.46 o 
  -5   6   6       80.02       94.61      7.57 o 
  -4   6   6       34.00       41.89      3.48 o 
  -2   6   6       60.21       62.18      4.33 o 
   1   6   6       33.67       34.13      3.51 o 
   2   6   6       46.11       54.13      4.60 o 
   3   6   6       59.04       67.45      5.41 o 
   4   6   6      130.11      151.86      8.45 o 
   5   6   6      108.55      139.29      8.58 o 
  -8   7   6       15.39       16.92      2.91 o 
  -7   7   6        1.72        1.34      1.36 o 
  -6   7   6       21.33       22.62      2.64 o 
  -5   7   6        0.24        1.17      1.23 o 
  -4   7   6       67.31       67.72      5.34 o 
  -3   7   6      314.66      305.01     10.41 o 
   4   7   6        0.78        2.03      1.96 o 
  -6   8   6        7.02        7.59      2.02 o 
  -5   8   6       36.01       43.26      6.83 o 
  -3  -8   7       63.34       75.65     12.60 o 
  -2  -8   7       53.43       51.84      5.61 o 
  -1  -8   7        7.48       10.00      3.04 o 
   0  -8   7       25.58       24.80      4.26 o 
  -3  -7   7       16.95       21.69      3.51 o 
  -2  -7   7       43.41       52.85      5.00 o 
  -1  -7   7       67.20       70.83      9.56 o 
   0  -7   7       12.14       16.50      2.28 o 
   1  -7   7       11.05       10.61      3.04 o 
   2  -7   7       28.23       22.84      4.12 o 
   3  -7   7       40.61       44.40      5.34 o 
  -2  -6   7      226.51      296.56     10.61 o 
  -1  -6   7       24.35       31.09      3.72 o 
   0  -6   7       64.43       72.52      5.41 o 
   1  -6   7       89.52       99.57      9.56 o 
   2  -6   7      109.91      104.23      7.43 o 
   3  -6   7        2.30        2.57      2.10 o 
   4  -6   7       13.72        7.30      2.70 o 
  -2  -5   7       86.99      111.11      6.29 o 
  -1  -5   7       82.60       94.68      5.81 o 
   0  -5   7       16.02       22.24      3.11 o 
   1  -5   7       39.04       45.75      4.26 o 
   2  -5   7      173.08      165.73      8.55 o 
   3  -5   7       88.25       85.25      4.36 o 
   4  -5   7       48.05       45.79      3.39 o 
   5  -5   7       61.69       62.31      5.88 o 
  -4  -4   7       64.57       67.25      4.12 o 
  -2  -4   7      374.08      448.76     11.69 o 
  -1  -4   7      175.63      213.02      8.11 o 
   0  -4   7      223.54      239.18      8.72 o 
   1  -4   7      139.13      134.22      6.69 o 
   2  -4   7      144.62      130.17      6.83 o 
   3  -4   7       33.79       34.85      2.75 o 
   4  -4   7       23.07       21.05      2.41 o 
   5  -4   7       20.49       20.09      3.78 o 
   6  -4   7        3.97        3.32      1.55 o 
 -11  -3   7       36.22       40.08      4.19 o 
 -10  -3   7       44.96       49.47      4.33 o 
  -9  -3   7      159.39      190.52      5.29 o 
  -8  -3   7      116.78      112.15      6.12 o 
  -7  -3   7      212.62      215.52      7.64 o 
  -6  -3   7      374.34      429.09     10.27 o 
  -5  -3   7      100.71      113.54      5.20 o 
  -4  -3   7      289.50      346.37      8.72 o 
  -3  -3   7      216.49      250.97      5.49 o 
  -2  -3   7      240.02      283.89      7.43 o 
  -1  -3   7        6.29        7.48      1.16 o 
   0  -3   7       79.57       87.09      6.29 o 
   1  -3   7       51.80       54.83      3.99 o 
   2  -3   7      231.66      204.58      8.25 o 
   3  -3   7      260.32      218.41      6.19 o 
   4  -3   7      144.63      134.99      5.09 o 
   5  -3   7       17.06       16.50      2.11 o 
   6  -3   7       23.05       22.44      2.53 o 
   7  -3   7       18.82       25.14      4.26 o 
 -11  -2   7       13.68       16.56      2.70 o 
 -10  -2   7      235.94      246.67      6.14 o 
  -9  -2   7      394.15      411.77     12.77 o 
  -8  -2   7      130.36      140.35      5.10 o 
  -7  -2   7       17.54       22.44      2.43 o 
  -6  -2   7      104.00      116.11      5.14 o 
  -5  -2   7        1.18        0.92      0.57 o 
  -4  -2   7       81.28       72.92      2.54 o 
  -3  -2   7       90.69      100.47      4.80 o 
  -2  -2   7      128.04      136.76      6.68 o 
  -1  -2   7      344.92      400.37     10.60 o 
   0  -2   7      591.30      694.96     22.22 o 
   1  -2   7      103.57      108.20      6.69 o 
   2  -2   7       18.29       21.75      2.09 o 
   3  -2   7      348.96      342.42     27.35 o 
   4  -2   7       19.53       16.94      1.94 o 
   5  -2   7      160.85      143.87     11.73 o 
   6  -2   7        4.49        5.20      2.50 o 
   7  -2   7       77.25       71.98      6.42 o 
 -11  -1   7       39.81       44.20      4.19 o 
 -10  -1   7        8.88        8.63      1.20 o 
  -9  -1   7      620.63      686.90     17.69 o 
  -8  -1   7       40.29       33.92      1.74 o 
  -7  -1   7      216.14      193.90     14.78 o 
  -6  -1   7      561.48      554.97     22.83 o 
  -5  -1   7      119.31      128.52      4.13 o 
  -4  -1   7      230.74      253.28     11.66 o 
  -3  -1   7      400.01      404.67     13.90 o 
  -2  -1   7      345.75      391.98     14.60 o 
  -1  -1   7       52.81       57.55      1.74 o 
   0  -1   7       39.83       37.09      1.70 o 
   1  -1   7      288.77      327.87     18.00 o 
   2  -1   7      233.96      233.91     16.01 o 
   3  -1   7      767.53      739.53     66.48 o 
   4  -1   7       45.91       41.53      2.24 o 
   5  -1   7       50.45       55.49      9.80 o 
   6  -1   7       14.29       15.30      2.15 o 
   7  -1   7       10.75       10.61      3.18 o 
   8  -1   7       26.37       32.10      4.73 o 
 -12   0   7       49.38       53.78      3.37 o 
 -11   0   7       18.75       21.21      2.22 o 
 -10   0   7      393.46      395.09      6.11 o 
  -9   0   7      702.91      656.52     24.84 o 
  -8   0   7       46.20       45.62      2.14 o 
  -7   0   7       49.93       45.78      4.16 o 
  -6   0   7      103.36      105.42      4.70 o 
  -5   0   7       23.99       26.97      1.31 o 
  -4   0   7       80.23       66.45      4.11 o 
  -3   0   7      107.28      115.10      5.28 o 
  -2   0   7        2.31        2.00      0.46 o 
  -1   0   7      561.42      621.17     24.29 o 
   0   0   7      936.52     1005.49     57.73 o 
   1   0   7      168.27      169.39      8.66 o 
   2   0   7       27.90       38.92      3.25 o 
   3   0   7      644.15      636.54     50.31 o 
   4   0   7      149.43      142.76     12.61 o 
   5   0   7      235.96      230.18     13.61 o 
   6   0   7        4.22        5.72      1.23 o 
   7   0   7        6.57        6.15      2.77 o 
   8   0   7       23.20       31.70      4.93 o 
 -13   1   7       12.85       12.09      2.60 o 
 -12   1   7       18.73       15.82      1.72 o 
 -11   1   7       39.93       44.75      2.48 o 
 -10   1   7        9.37        7.96      0.95 o 
  -9   1   7      618.33      634.36     30.51 o 
  -8   1   7       42.26       38.75      2.19 o 
  -7   1   7      218.88      201.24     12.72 o 
  -6   1   7      561.32      569.21     22.44 o 
  -5   1   7      120.56      133.73      7.55 o 
  -4   1   7      239.41      271.57     16.49 o 
  -3   1   7      398.67      396.60     17.59 o 
  -2   1   7      345.04      366.12     15.89 o 
  -1   1   7       51.95       48.04      2.25 o 
   0   1   7       40.72       38.30      3.03 o 
   1   1   7      284.90      320.06     19.58 o 
   2   1   7      233.88      228.25     22.97 o 
   3   1   7      762.10      750.67     70.44 o 
   4   1   7       47.86       46.93      4.04 o 
   5   1   7       48.83       57.43      4.94 o 
   6   1   7       15.01       12.30      3.04 o 
   7   1   7       10.89       20.55      3.85 o 
   8   1   7       26.42       37.78      5.34 o 
 -13   2   7       56.54       66.76      4.32 o 
 -12   2   7       65.21       67.49      4.09 o 
 -11   2   7       11.97       11.11      1.50 o 
 -10   2   7      235.56      210.52     17.95 o 
  -9   2   7      387.09      339.86     16.72 o 
  -8   2   7      130.75      117.31     10.47 o 
  -7   2   7       17.74       24.31      2.46 o 
  -6   2   7      104.35      118.58      9.92 o 
  -5   2   7        0.90        1.14      0.40 o 
  -4   2   7       82.61       72.61      5.32 o 
  -3   2   7       92.05       88.75      4.84 o 
  -2   2   7      136.54      125.40      4.06 o 
  -1   2   7      341.96      349.36     16.34 o 
   0   2   7      587.88      617.18     23.65 o 
   1   2   7      102.15       98.51     10.43 o 
   2   2   7       18.96       21.24      2.27 o 
   3   2   7      349.31      372.38     34.22 o 
   4   2   7       20.26       22.13      1.62 o 
   5   2   7      159.95      148.41      8.25 o 
   6   2   7        4.30        5.34      2.37 o 
   7   2   7       78.90       82.59      7.03 o 
 -13   3   7       32.65       36.87      3.54 o 
 -12   3   7        4.61        3.52      1.57 o 
 -11   3   7       36.37       36.42      3.15 o 
 -10   3   7       44.47       44.82      3.69 o 
  -9   3   7      156.90      154.91      8.33 o 
  -8   3   7      115.30       92.71      5.95 o 
  -7   3   7      212.59      181.54     11.93 o 
  -6   3   7      369.83      350.88     24.43 o 
  -5   3   7       98.96       94.31      6.67 o 
  -4   3   7      294.72      267.45     12.90 o 
  -3   3   7      212.79      171.82     11.47 o 
  -2   3   7      238.50      206.91     11.43 o 
  -1   3   7        6.70        7.10      0.97 o 
   0   3   7       80.93       67.74      2.73 o 
   1   3   7       49.94       44.50      2.37 o 
   2   3   7      232.77      243.47     23.23 o 
   3   3   7      254.44      256.50     29.74 o 
   4   3   7      145.91      158.16     11.76 o 
   5   3   7       18.15       19.46      3.58 o 
   6   3   7       23.29       25.07      4.12 o 
   7   3   7       19.12       21.83      4.12 o 
 -12   4   7       89.73       94.80      6.01 o 
 -11   4   7        0.95        1.89      1.38 o 
 -10   4   7      123.83      122.00      5.47 o 
  -9   4   7       89.26       83.42      4.37 o 
  -8   4   7      170.03      142.06      6.83 o 
  -7   4   7       97.84       80.10      4.49 o 
  -6   4   7       52.43       51.46      4.47 o 
  -5   4   7       12.54       12.13      1.17 o 
  -4   4   7       64.03       49.85      7.33 o 
  -3   4   7       27.93       22.90      2.42 o 
  -2   4   7      382.82      320.25     23.57 o 
  -1   4   7      171.08      150.74      9.07 o 
   0   4   7      221.57      210.28     10.95 o 
   1   4   7      136.80      114.24     10.00 o 
   2   4   7      146.20      121.94      3.42 o 
   3   4   7       33.66       32.92      2.60 o 
   4   4   7       22.30       20.17      3.04 o 
   5   4   7       20.13       19.13      3.72 o 
   6   4   7        4.11        3.65      2.50 o 
 -11   5   7        8.98        4.64      1.77 o 
 -10   5   7       36.91       32.78      3.25 o 
  -9   5   7       28.91       33.35      3.08 o 
  -8   5   7       44.10       44.50      3.35 o 
  -7   5   7       88.00       82.74      3.69 o 
  -6   5   7       86.22       82.94      3.32 o 
  -5   5   7       48.33       44.12      3.17 o 
  -4   5   7      162.63      149.16     11.08 o 
  -3   5   7       26.16       25.75      3.04 o 
  -2   5   7       86.79       82.72      4.87 o 
  -1   5   7       82.90       79.54      3.22 o 
   0   5   7       16.09       17.37      2.57 o 
   1   5   7       38.16       46.97      4.12 o 
   2   5   7      171.72      182.81      8.31 o 
   3   5   7       85.25       96.58      6.56 o 
   4   5   7       47.41       52.17      5.34 o 
   5   5   7       63.49       68.53      6.22 o 
 -10   6   7        4.82        3.78      1.81 o 
  -9   6   7       34.29       31.42      3.25 o 
  -8   6   7       54.19       51.43      3.80 o 
  -7   6   7       78.92       76.53      9.36 o 
  -6   6   7       26.65       24.78      2.62 o 
  -5   6   7       45.90       48.14      4.76 o 
  -4   6   7        2.79        3.04      1.82 o 
  -3   6   7       60.35       58.46      4.60 o 
  -2   6   7      228.16      230.93      8.31 o 
   2   6   7      110.29      120.16      7.10 o 
   3   6   7        2.29        3.85      2.23 o 
   4   6   7       13.27       13.25      3.24 o 
  -8   7   7       24.97       28.00      3.99 o 
  -7   7   7       42.42       49.63      3.87 o 
  -6   7   7       30.90       27.22      4.09 o 
  -5   7   7       45.24       44.74      4.73 o 
  -4   7   7      117.56      125.84      7.23 o 
  -5   8   7       38.69       39.87      4.87 o 
  -4  -7   8       21.28       30.14      4.19 o 
  -3  -7   8      147.96      198.83      9.73 o 
  -2  -7   8       81.32      108.67      7.16 o 
  -1  -7   8       72.72       84.28      6.35 o 
   0  -7   8        8.73       11.38      2.10 o 
   1  -7   8       21.48       16.96      3.72 o 
  -3  -6   8       51.00       60.08      5.27 o 
  -2  -6   8       56.42       65.22      5.41 o 
  -1  -6   8        9.78       12.57      2.77 o 
   0  -6   8       28.04       33.99      4.06 o 
   1  -6   8       27.11       26.42      2.77 o 
   2  -6   8       37.39       34.41      3.18 o 
   3  -6   8       12.50       11.49      3.18 o 
  -3  -5   8      132.68      160.24      7.84 o 
  -2  -5   8      156.37      196.40      8.65 o 
  -1  -5   8       80.21       82.52      5.74 o 
   0  -5   8        8.47        9.46      2.37 o 
   1  -5   8       70.74       64.68      5.27 o 
   2  -5   8       13.46       14.89      2.14 o 
   3  -5   8        7.68        6.59      1.77 o 
   4  -5   8       40.07       39.20      3.42 o 
  -3  -4   8      110.92      131.32      6.76 o 
  -2  -4   8       68.10       81.64      5.41 o 
  -1  -4   8      155.95      163.76      7.57 o 
   0  -4   8       44.96       44.47      4.19 o 
   1  -4   8       69.71       66.10      5.07 o 
   2  -4   8      253.15      229.65      9.53 o 
   3  -4   8       45.23       42.77      3.18 o 
   4  -4   8        8.14        8.89      1.85 o 
   5  -4   8       10.66       11.47      2.13 o 
 -10  -3   8       57.13       66.37      5.00 o 
  -9  -3   8      222.96      229.81      6.04 o 
  -8  -3   8       10.53       11.83      2.30 o 
  -7  -3   8       11.63       15.54      2.37 o 
  -6  -3   8      217.14      220.93      7.70 o 
  -5  -3   8       56.31       61.23      4.06 o 
  -4  -3   8      772.30      915.90     11.21 o 
  -3  -3   8       83.13      101.89      3.84 o 
  -2  -3   8      595.89      705.07     25.24 o 
  -1  -3   8       59.10       65.36      3.15 o 
   0  -3   8       17.09       21.72      1.98 o 
   1  -3   8      124.63      111.18      6.35 o 
   2  -3   8       54.98       44.81      4.39 o 
   3  -3   8       86.49       76.90      4.01 o 
   4  -3   8       31.63       31.81      2.80 o 
   5  -3   8       54.83       48.65      4.29 o 
   6  -3   8      124.21      120.57      8.18 o 
 -10  -2   8       65.68       72.13      3.54 o 
  -9  -2   8       59.06       64.66      3.22 o 
  -8  -2   8      272.91      269.54     10.27 o 
  -7  -2   8      123.99      126.11      5.74 o 
  -6  -2   8      183.65      204.04      7.03 o 
  -5  -2   8      158.52      161.66      6.15 o 
  -4  -2   8      119.55      125.57      5.48 o 
  -3  -2   8       52.53       62.72      2.45 o 
  -2  -2   8       91.84       93.47      2.77 o 
  -1  -2   8      211.10      235.48      4.39 o 
   0  -2   8       24.53       27.78      2.13 o 
   1  -2   8       90.89       89.98      7.91 o 
   2  -2   8      534.95      520.63     83.23 o 
   3  -2   8       95.57       98.59      8.66 o 
   4  -2   8       14.12       14.92      1.64 o 
   5  -2   8       18.09       15.48      3.38 o 
   6  -2   8       72.38       73.60      6.62 o 
 -12  -1   8       66.38       66.64      5.41 o 
 -11  -1   8       64.04       68.33      5.27 o 
 -10  -1   8       30.99       30.01      2.36 o 
  -9  -1   8      480.05      505.68     27.13 o 
  -8  -1   8       33.64       33.18      3.55 o 
  -7  -1   8        3.46        4.28      0.98 o 
  -6  -1   8      228.40      229.72     10.31 o 
  -5  -1   8       49.00       40.32      1.59 o 
  -4  -1   8      373.08      388.55     12.65 o 
  -3  -1   8       16.13       19.02      1.13 o 
  -2  -1   8      207.44      216.12      6.35 o 
  -1  -1   8      106.73      119.43      5.35 o 
   0  -1   8       12.82       14.24      1.33 o 
   1  -1   8      120.47      127.62      9.47 o 
   2  -1   8      118.27      119.12      9.02 o 
   3  -1   8      231.49      260.08     23.38 o 
   4  -1   8       28.88       30.97      2.13 o 
   5  -1   8       41.28       45.98      2.66 o 
   6  -1   8      121.72      118.00      8.11 o 
   7  -1   8       45.54       49.81      5.88 o 
 -13   0   8       26.58       33.59      4.39 o 
 -12   0   8        5.66        4.53      2.10 o 
 -11   0   8        5.60        4.67      1.38 o 
 -10   0   8      136.39      150.58      5.46 o 
  -9   0   8       30.80       34.00      2.13 o 
  -8   0   8      425.85      408.10     22.87 o 
  -7   0   8      154.74      124.14     10.18 o 
  -6   0   8      180.78      166.87     16.59 o 
  -5   0   8       12.76        9.45      0.80 o 
  -4   0   8      132.95      138.27      8.58 o 
  -3   0   8      223.68      252.64      8.22 o 
  -2   0   8      163.63      139.08      4.50 o 
  -1   0   8      260.50      276.40     14.04 o 
   0   0   8      163.39      167.31     10.22 o 
   1   0   8      205.53      183.82     18.16 o 
   2   0   8      809.62      778.81     67.64 o 
   3   0   8      187.28      198.53     18.23 o 
   4   0   8       82.84       89.16      6.61 o 
   5   0   8        0.20        0.70      1.12 o 
   6   0   8       43.22       49.47      5.41 o 
   7   0   8        9.65       10.48      3.31 o 
 -13   1   8      103.93      120.43      5.47 o 
 -12   1   8       65.87       64.39      3.92 o 
 -11   1   8       62.65       60.40      3.16 o 
 -10   1   8       30.81       29.47      1.95 o 
  -9   1   8      479.36      445.28     23.68 o 
  -8   1   8       34.04       33.23      2.05 o 
  -7   1   8        3.03        4.83      0.69 o 
  -6   1   8      230.58      251.98     17.65 o 
  -5   1   8       47.85       38.07      2.63 o 
  -4   1   8      381.22      391.83     18.55 o 
  -3   1   8       13.43       14.26      0.87 o 
  -2   1   8      215.55      212.83      8.43 o 
  -1   1   8      105.95      109.28     11.18 o 
   0   1   8       12.99       14.59      2.02 o 
   1   1   8      120.50      124.15     14.53 o 
   2   1   8      119.22      116.19     10.77 o 
   3   1   8      231.08      265.35     26.33 o 
   4   1   8       28.09       32.28      3.05 o 
   5   1   8       41.99       41.77      4.80 o 
   6   1   8      121.57      130.17      8.45 o 
   7   1   8       44.88       48.59      5.74 o 
 -13   2   8       29.55       38.73      3.54 o 
 -12   2   8       22.88       25.27      2.77 o 
 -11   2   8        3.64        3.33      1.08 o 
 -10   2   8       66.06       64.82      2.94 o 
  -9   2   8       63.57       62.85      4.05 o 
  -8   2   8      269.78      241.25     19.26 o 
  -7   2   8      122.89      125.28     12.21 o 
  -6   2   8      181.96      193.60     20.05 o 
  -5   2   8      159.42      150.61     12.23 o 
  -4   2   8      120.19      117.38      8.45 o 
  -3   2   8       52.71       59.78      4.10 o 
  -2   2   8       88.28       77.37      3.44 o 
  -1   2   8      212.53      215.12     12.65 o 
   0   2   8       22.99       23.73      2.47 o 
   1   2   8       89.04       88.12      9.92 o 
   2   2   8      531.22      522.64     56.20 o 
   3   2   8       92.96      104.16     11.27 o 
   4   2   8       13.44        8.11      2.64 o 
   5   2   8       18.24       18.65      3.72 o 
   6   2   8       72.65       85.83      7.03 o 
 -12   3   8       72.62       78.36      4.68 o 
 -11   3   8       13.94       14.70      2.34 o 
 -10   3   8       56.45       56.39      3.68 o 
  -9   3   8      222.19      189.97     14.71 o 
  -8   3   8       10.50        9.47      1.37 o 
  -7   3   8       11.01       11.02      1.29 o 
  -6   3   8      216.80      199.53     19.67 o 
  -5   3   8       52.18       42.96      2.59 o 
  -4   3   8      776.91      687.36     40.26 o 
  -3   3   8       84.49       75.56      4.95 o 
  -2   3   8      600.64      516.33     32.70 o 
  -1   3   8       58.38       48.87      3.25 o 
   0   3   8       16.91       15.24      1.57 o 
   1   3   8      124.88      126.41     10.52 o 
   2   3   8       56.50       58.37      6.19 o 
   3   3   8       85.89       98.35      9.69 o 
   4   3   8       30.25       32.51      4.39 o 
   5   3   8       56.62       55.22      5.68 o 
   6   3   8      122.26      148.01      9.39 o 
 -12   4   8       25.48       27.15      5.95 o 
 -11   4   8        4.97        6.01      1.86 o 
 -10   4   8       76.03       76.05      4.47 o 
  -9   4   8       53.79       54.31      7.84 o 
  -8   4   8       71.64       59.64      4.36 o 
  -7   4   8       28.44       28.45      2.33 o 
  -6   4   8       48.42       45.94      6.40 o 
  -5   4   8       81.08       70.57     11.22 o 
  -4   4   8      215.00      181.61     19.94 o 
  -3   4   8      112.13       99.93      5.66 o 
  -2   4   8       65.30       57.39      3.19 o 
  -1   4   8      155.77      140.93      7.19 o 
   0   4   8       47.09       45.53      4.54 o 
   1   4   8       68.43       59.52      2.71 o 
   2   4   8      249.00      227.41      5.17 o 
   3   4   8       43.41       43.52      4.66 o 
   4   4   8        8.35       10.61      2.91 o 
   5   4   8       10.56       12.03      3.38 o 
 -11   5   8       63.10       72.66      4.78 o 
 -10   5   8       75.58       79.20      4.78 o 
  -9   5   8      109.18       99.88      9.29 o 
  -8   5   8       12.78       12.36      2.20 o 
  -7   5   8       42.31       36.69      3.42 o 
  -6   5   8       10.18        9.80      1.77 o 
  -5   5   8        4.31        3.71      0.94 o 
  -4   5   8      182.21      161.09     13.35 o 
  -3   5   8      138.08      112.30     10.00 o 
  -2   5   8      156.56      129.87     13.72 o 
  -1   5   8       79.23       73.68      3.30 o 
   0   5   8        8.36        7.43      2.10 o 
   1   5   8       71.26       72.72      5.41 o 
   2   5   8       14.02       15.81      3.11 o 
   3   5   8        8.14        9.39      2.84 o 
   4   5   8       38.58       38.05      5.00 o 
 -10   6   8       39.91       48.46      4.11 o 
  -9   6   8       44.47       47.74      4.63 o 
  -8   6   8       29.11       27.00      3.00 o 
  -7   6   8        3.44        3.04      1.53 o 
  -6   6   8       30.62       34.20      4.26 o 
  -5   6   8       29.36       28.25      3.78 o 
  -4   6   8      119.61      126.25      7.03 o 
  -3   6   8       51.15       43.52      4.19 o 
   2   6   8       35.51       33.05      4.33 o 
   3   6   8       11.72       12.64      3.18 o 
  -8   7   8       18.00       19.97      2.87 o 
  -7   7   8       34.01       37.73      4.97 o 
  -6   7   8       12.06       12.98      3.18 o 
  -5   7   8       77.83       78.80      6.15 o 
  -4   7   8       22.56       26.49      3.78 o 
  -5  -7   9       18.28       24.26      4.12 o 
  -4  -7   9       14.06       14.40      3.31 o 
  -3  -7   9       51.23       55.15      5.61 o 
  -2  -7   9       16.95       20.07      3.72 o 
  -1  -7   9       12.34       17.71      3.45 o 
  -4  -6   9       50.86       56.30      5.41 o 
  -3  -6   9       12.43       16.49      3.18 o 
  -2  -6   9       68.98       84.41      6.42 o 
  -1  -6   9        7.78        8.52      2.50 o 
   0  -6   9        4.99        8.04      2.57 o 
   1  -6   9        9.23       10.42      2.10 o 
   2  -6   9      112.51       99.64      5.28 o 
  -4  -5   9       39.26       46.50      4.66 o 
  -3  -5   9      293.39      337.65     11.89 o 
  -2  -5   9       20.42       18.99      3.24 o 
  -1  -5   9       64.03       76.23      5.81 o 
   0  -5   9       63.69       65.83      5.54 o 
   1  -5   9        8.75        7.03      2.37 o 
   2  -5   9       29.76       29.41      2.96 o 
   3  -5   9       20.82       22.91      2.81 o 
  -4  -4   9      103.42      118.47      6.83 o 
  -3  -4   9       78.00       95.16      6.15 o 
  -2  -4   9      107.91      115.57      6.76 o 
  -1  -4   9       12.62       12.44      2.64 o 
   0  -4   9       82.15       84.28      5.95 o 
   1  -4   9       11.94       11.35      2.70 o 
   2  -4   9      319.50      279.05     11.22 o 
   3  -4   9        7.87        8.19      1.84 o 
   4  -4   9      107.42      101.35      5.16 o 
 -10  -3   9      175.21      168.23      5.54 o 
  -9  -3   9       19.56       19.31      2.08 o 
  -8  -3   9       22.07       25.21      3.04 o 
  -7  -3   9       76.42       70.42      4.73 o 
  -6  -3   9       28.12       29.40      3.11 o 
  -5  -3   9       19.09       26.64      3.95 o 
  -4  -3   9      154.46      177.44      5.27 o 
  -3  -3   9      905.05     1088.32     66.16 o 
  -2  -3   9       86.48      102.38     13.25 o 
  -1  -3   9       42.09       46.61      3.11 o 
   0  -3   9       93.99      101.62     16.12 o 
   1  -3   9       19.79       13.72      2.84 o 
   2  -3   9       47.79       48.12      4.80 o 
   3  -3   9       28.46       30.85      5.54 o 
   4  -3   9        8.45        5.68      1.68 o 
   5  -3   9       47.30       42.74      5.68 o 
 -11  -2   9       15.80       19.40      3.18 o 
 -10  -2   9        2.14        1.46      0.97 o 
  -9  -2   9       34.15       36.43      2.60 o 
  -8  -2   9       23.31       24.13      2.84 o 
  -7  -2   9      101.17      100.09      5.34 o 
  -6  -2   9      233.68      230.33      7.84 o 
  -5  -2   9      577.33      598.94     33.62 o 
  -4  -2   9      172.09      201.62      6.32 o 
  -3  -2   9      201.06      227.74      5.71 o 
  -2  -2   9      265.60      288.31     20.82 o 
  -1  -2   9       63.16       71.75      7.43 o 
   0  -2   9       43.53       44.37      4.49 o 
   1  -2   9       41.49       43.79      7.40 o 
   2  -2   9      296.18      272.76     52.07 o 
   3  -2   9       26.85       28.03      3.83 o 
   4  -2   9      176.82      165.16      9.66 o 
   5  -2   9       54.38       46.50      5.54 o 
 -12  -1   9       27.54       34.40      4.12 o 
 -11  -1   9       26.68       28.72      3.72 o 
 -10  -1   9       51.23       53.91      3.11 o 
  -9  -1   9       82.80       80.59      3.58 o 
  -8  -1   9       27.51       26.77      2.16 o 
  -7  -1   9        8.16        8.72      1.76 o 
  -6  -1   9       28.16       30.78      3.85 o 
  -5  -1   9       79.00       76.75      4.66 o 
  -4  -1   9      441.78      474.75     27.50 o 
  -3  -1   9     1447.70     1536.12     54.27 o 
  -2  -1   9      108.35      112.11      7.69 o 
  -1  -1   9       28.92       31.03      1.81 o 
   0  -1   9       20.16       23.08      1.70 o 
   1  -1   9       43.77       42.66      3.29 o 
   2  -1   9       81.47       98.61      8.15 o 
   3  -1   9       23.37       22.43      1.89 o 
   4  -1   9        3.77        4.35      1.21 o 
   5  -1   9       20.96       15.88      3.65 o 
   6  -1   9        0.41       -0.41      2.03 o 
 -13   0   9       15.74       18.99      3.58 o 
 -12   0   9        8.12        8.79      2.57 o 
 -11   0   9        0.20        0.28      0.90 o 
 -10   0   9        0.16        0.37      0.67 o 
  -9   0   9        0.95        2.82      1.22 o 
  -8   0   9       41.04       36.97      2.10 o 
  -7   0   9        7.51        6.39      0.92 o 
  -6   0   9       62.49       51.05      3.36 o 
  -5   0   9      717.60      694.12     53.75 o 
  -4   0   9       15.51       11.75      1.12 o 
  -3   0   9       56.97       55.70      3.63 o 
  -2   0   9      296.33      286.34     15.90 o 
  -1   0   9        6.03        4.24      0.86 o 
   0   0   9       64.47       66.37      4.22 o 
   1   0   9       30.65       37.79      4.86 o 
   2   0   9       92.89       81.26      5.97 o 
   3   0   9       53.90       60.98      4.94 o 
   4   0   9      130.89      139.01     13.38 o 
   5   0   9       88.38       86.64      7.10 o 
   6   0   9      137.63      152.20      9.66 o 
 -13   1   9       45.46       50.53      5.00 o 
 -12   1   9       28.16       30.22      2.92 o 
 -11   1   9       25.02       25.16      2.04 o 
 -10   1   9       54.13       56.76      4.35 o 
  -9   1   9       79.29       74.51      4.19 o 
  -8   1   9       27.52       28.37      2.28 o 
  -7   1   9        8.80        9.22      0.87 o 
  -6   1   9       28.12       27.83      2.48 o 
  -5   1   9       79.96       72.32      3.41 o 
  -4   1   9      438.91      434.94     27.54 o 
  -3   1   9     1441.69     1399.74     43.84 o 
  -2   1   9      108.67      101.56      3.36 o 
  -1   1   9       28.68       26.37      1.61 o 
   0   1   9       22.62       25.39      2.45 o 
   1   1   9       43.09       42.12      3.83 o 
   2   1   9       81.12       93.25      7.00 o 
   3   1   9       23.51       21.28      2.31 o 
   4   1   9        3.49        3.11      2.30 o 
   5   1   9       21.99       22.10      4.06 o 
   6   1   9        0.50       -1.62      1.76 o 
 -13   2   9       13.06       17.23      2.65 o 
 -12   2   9        5.73        3.72      1.86 o 
 -11   2   9       16.05       17.60      2.39 o 
 -10   2   9        2.07        2.06      0.93 o 
  -9   2   9       35.56       32.66      2.13 o 
  -8   2   9       25.18       23.59      3.12 o 
  -7   2   9      104.89       97.90      9.77 o 
  -6   2   9      236.08      215.36     22.39 o 
  -5   2   9      568.64      499.46     40.76 o 
  -4   2   9      175.24      173.48      6.29 o 
  -3   2   9      200.76      187.61      8.58 o 
  -2   2   9      263.87      241.99     10.87 o 
  -1   2   9       62.69       59.15      4.03 o 
   0   2   9       44.90       47.04      5.10 o 
   1   2   9       38.66       37.74      4.07 o 
   2   2   9      304.66      289.31     28.22 o 
   3   2   9       24.50       20.00      3.51 o 
   4   2   9      177.64      161.53      9.12 o 
   5   2   9       52.62       53.59      5.74 o 
 -12   3   9       68.58       75.32      4.68 o 
 -11   3   9        1.27        0.47      1.15 o 
 -10   3   9      178.72      164.19     16.76 o 
  -9   3   9       18.90       16.00      1.65 o 
  -8   3   9       22.55       22.23      2.66 o 
  -7   3   9       77.95       62.59      9.90 o 
  -6   3   9       28.16       25.23      3.45 o 
  -5   3   9       20.00       17.55      1.43 o 
  -4   3   9      151.30      131.39      6.80 o 
  -3   3   9      893.62      783.86     43.94 o 
  -2   3   9       86.98       78.95      7.44 o 
  -1   3   9       45.15       36.56      2.37 o 
   0   3   9       97.38       81.72      4.76 o 
   1   3   9       19.48       17.21      2.59 o 
   2   3   9       47.60       60.82      8.68 o 
   3   3   9       28.75       28.05      4.06 o 
   4   3   9        8.23        6.62      2.84 o 
   5   3   9       47.69       54.95      6.08 o 
 -12   4   9        4.82        3.81      1.72 o 
 -11   4   9       32.76       34.70      3.37 o 
 -10   4   9        7.60        7.33      1.86 o 
  -9   4   9       15.29       15.25      2.30 o 
  -8   4   9       38.45       44.33      4.76 o 
  -7   4   9       86.21       71.56     11.12 o 
  -6   4   9       93.42       78.45      6.86 o 
  -5   4   9      109.57       87.33      9.66 o 
  -4   4   9      103.99       89.43      7.97 o 
  -3   4   9       76.08       65.38      4.42 o 
  -2   4   9      106.78       96.86      7.39 o 
  -1   4   9       12.72       10.94      1.21 o 
   0   4   9       83.63       72.60      5.51 o 
   1   4   9       11.96        8.31      2.57 o 
   2   4   9      325.39      301.29     11.49 o 
   3   4   9        9.06        9.60      2.91 o 
   4   4   9      106.52      128.61      8.58 o 
 -11   5   9       27.40       29.78      3.68 o 
 -10   5   9       64.81       62.49      5.07 o 
  -9   5   9       10.72        5.86      2.23 o 
  -8   5   9        5.45        6.64      1.82 o 
  -7   5   9       79.81       71.77      5.88 o 
  -6   5   9       14.27       11.22      2.70 o 
  -5   5   9        6.69        6.01      1.28 o 
  -4   5   9       37.64       30.35      1.98 o 
  -3   5   9      286.53      246.39     19.80 o 
  -2   5   9       20.44       17.80      2.91 o 
  -1   5   9       65.89       54.27      2.50 o 
   0   5   9       65.38       48.77      4.33 o 
   1   5   9        8.51        8.04      2.57 o 
   2   5   9       29.11       30.75      4.33 o 
   3   5   9       20.71       19.73      3.92 o 
  -9   6   9       16.36       16.30      2.60 o 
  -8   6   9       47.15       57.43      4.17 o 
  -7   6   9       95.80       98.60      7.10 o 
  -6   6   9       17.89       19.40      3.38 o 
  -5   6   9        7.93        9.73      2.64 o 
  -4   6   9       50.70       53.19      4.93 o 
  -3   6   9       12.20       14.40      2.84 o 
  -7   7   9       22.89       21.42      3.99 o 
  -6   7   9        9.41        8.25      2.77 o 
  -5   7   9       18.56       17.23      3.45 o 
  -4  -7  10      102.04      126.38      8.58 o 
  -5  -6  10       62.36       95.83      7.23 o 
  -4  -6  10       28.35       35.21      4.73 o 
  -3  -6  10       45.88       65.49      6.01 o 
  -2  -6  10      129.82      150.44      8.85 o 
  -1  -6  10        0.95        1.62      1.89 o 
   0  -6  10       22.43       18.86      3.65 o 
  -5  -5  10        9.46       10.75      2.84 o 
  -4  -5  10      199.56      231.41     10.41 o 
  -3  -5  10       23.81       25.28      3.78 o 
  -2  -5  10       11.33       12.44      2.84 o 
  -1  -5  10       29.16       23.72      3.78 o 
   0  -5  10       33.13       31.36      4.33 o 
   1  -5  10       19.56       18.92      3.58 o 
   2  -5  10       30.90       30.44      5.34 o 
  -5  -4  10        5.62        7.10      2.23 o 
  -4  -4  10      224.73      279.05     10.88 o 
  -3  -4  10       30.01       35.08      4.06 o 
  -2  -4  10       81.06       84.61      6.15 o 
  -1  -4  10       26.29       24.60      3.65 o 
   0  -4  10       29.15       24.33      3.65 o 
   1  -4  10       85.17       87.45      6.69 o 
   2  -4  10        5.44        7.17      1.84 o 
   3  -4  10       21.34       21.24      2.94 o 
 -10  -3  10       24.45       23.38      3.51 o 
  -9  -3  10       42.18       40.69      4.06 o 
  -8  -3  10      142.85      147.87      7.23 o 
  -7  -3  10       18.83       20.07      2.91 o 
  -6  -3  10       17.60       19.83      3.14 o 
  -5  -3  10      189.47      210.20      7.70 o 
  -4  -3  10      178.83      204.94      5.99 o 
  -3  -3  10      214.56      231.16     12.94 o 
  -2  -3  10        2.58        1.66      1.05 o 
  -1  -3  10      109.05      114.96      7.16 o 
   0  -3  10       74.64       70.90      5.74 o 
   1  -3  10        7.43        3.58      2.10 o 
   2  -3  10       85.98       73.87      6.29 o 
   3  -3  10        2.87        3.29      1.45 o 
   4  -3  10       29.30       33.95      3.26 o 
 -11  -2  10       68.01       79.34      5.95 o 
 -10  -2  10       83.30       76.78      5.68 o 
  -9  -2  10       61.40       64.45      3.48 o 
  -8  -2  10      152.85      147.81      6.83 o 
  -7  -2  10        2.20        3.72      1.49 o 
  -6  -2  10       78.51       88.74      6.96 o 
  -5  -2  10       12.91       16.83      2.13 o 
  -4  -2  10      448.60      494.58     11.76 o 
  -3  -2  10       21.95       20.86      2.08 o 
  -2  -2  10       77.62       88.31     10.21 o 
  -1  -2  10       65.32       65.36      6.59 o 
   0  -2  10       27.56       26.87      3.55 o 
   1  -2  10       83.95       84.22     12.47 o 
   2  -2  10        4.95        4.62      1.47 o 
   3  -2  10       12.10       10.13      1.51 o 
   4  -2  10       35.46       30.75      4.73 o 
 -13  -1  10        1.24        2.10      2.03 o 
 -12  -1  10       10.35        8.45      2.64 o 
 -11  -1  10        9.20       10.07      2.70 o 
 -10  -1  10      103.10       88.13      6.15 o 
  -9  -1  10       34.22       33.17      2.45 o 
  -8  -1  10      116.47      107.45      4.15 o 
  -7  -1  10      137.85      132.61     18.96 o 
  -6  -1  10       49.59       65.08      7.94 o 
  -5  -1  10      575.84      592.99     44.91 o 
  -4  -1  10       59.65       60.04      3.02 o 
  -3  -1  10      474.17      501.07     11.35 o 
  -2  -1  10       87.84       96.20      9.90 o 
  -1  -1  10      210.08      219.33     28.52 o 
   0  -1  10       68.92       70.44      9.63 o 
   1  -1  10       13.16       15.30      4.02 o 
   2  -1  10      163.35      157.33     22.78 o 
   3  -1  10        3.97        4.66      2.37 o 
   4  -1  10        6.48        5.47      2.84 o 
   5  -1  10        6.39        7.57      3.11 o 
 -13   0  10       63.35       67.04      6.08 o 
 -12   0  10      196.12      214.44     10.14 o 
 -11   0  10      168.11      185.18      9.12 o 
 -10   0  10       31.33       32.17      3.99 o 
  -9   0  10       20.38       19.82      1.90 o 
  -8   0  10       54.53       54.13      4.62 o 
  -7   0  10        2.10        2.01      0.66 o 
  -6   0  10        0.26       -0.17      0.47 o 
  -5   0  10       23.43       28.32      1.69 o 
  -4   0  10       76.66       88.36      5.86 o 
  -3   0  10       27.40       27.03      1.71 o 
  -2   0  10       35.89       37.85      1.98 o 
  -1   0  10       16.45       17.17      1.49 o 
   0   0  10       28.28       24.48      2.92 o 
   1   0  10       72.53       63.27      4.16 o 
   2   0  10       17.98       14.25      1.60 o 
   3   0  10       15.53       14.78      2.37 o 
   4   0  10       16.45       11.62      3.24 o 
   5   0  10        7.27        8.85      3.24 o 
 -13   1  10        1.21        1.15      1.89 o 
 -12   1  10       10.01       11.38      2.12 o 
 -11   1  10        9.99       13.16      4.46 o 
 -10   1  10      101.58       85.65      6.26 o 
  -9   1  10       34.75       38.22      3.34 o 
  -8   1  10      117.13      108.51      8.44 o 
  -7   1  10      136.97      122.72      8.10 o 
  -6   1  10       51.77       61.00      3.59 o 
  -5   1  10      574.38      519.83     35.18 o 
  -4   1  10       59.61       55.20      3.13 o 
  -3   1  10      475.32      439.63     17.28 o 
  -2   1  10       85.70       86.81      3.34 o 
  -1   1  10      208.69      199.07     10.62 o 
   0   1  10       69.05       67.20      8.45 o 
   1   1  10       11.56       16.46      2.78 o 
   2   1  10      162.83      145.87      9.39 o 
   3   1  10        3.61        4.06      2.37 o 
   4   1  10        6.50        6.89      2.97 o 
   5   1  10        6.35        7.03      3.18 o 
 -12   2  10      155.29      182.70     14.56 o 
 -11   2  10       67.00       73.35      7.84 o 
 -10   2  10       84.51       73.29      8.10 o 
  -9   2  10       62.51       59.10      4.33 o 
  -8   2  10      152.90      122.34     17.20 o 
  -7   2  10        2.50        3.17      0.88 o 
  -6   2  10       81.32       79.28      4.68 o 
  -5   2  10       11.41       12.35      1.55 o 
  -4   2  10      453.95      440.22     16.40 o 
  -3   2  10       24.32       22.72      1.42 o 
  -2   2  10       80.53       81.76      7.04 o 
  -1   2  10       65.62       62.47      4.60 o 
   0   2  10       28.40       27.93      3.48 o 
   1   2  10       83.98       82.46      5.54 o 
   2   2  10        4.89        4.93      2.50 o 
   3   2  10       12.50       12.71      3.38 o 
   4   2  10       35.04       35.14      4.93 o 
 -12   3  10        6.93       11.27      2.91 o 
 -11   3  10       32.30       36.48      4.26 o 
 -10   3  10       22.97       18.62      2.51 o 
  -9   3  10       44.38       51.90      5.95 o 
  -8   3  10      141.06      109.19     13.08 o 
  -7   3  10       19.04       16.95      2.97 o 
  -6   3  10       19.32       18.74      3.85 o 
  -5   3  10      186.94      159.01      5.34 o 
  -4   3  10      177.76      158.56      8.49 o 
  -3   3  10      216.45      178.04      9.42 o 
  -2   3  10        2.39        2.59      0.89 o 
  -1   3  10      107.34       83.18      3.66 o 
   0   3  10       75.73       68.46      5.34 o 
   1   3  10        8.65        7.44      1.00 o 
   2   3  10       86.51       92.45      6.83 o 
   3   3  10        2.46        3.04      2.30 o 
   4   3  10       29.91       38.18      5.27 o 
 -11   4  10       14.47       18.62      3.24 o 
 -10   4  10       64.30       63.47      6.42 o 
  -9   4  10       71.60       76.83      4.49 o 
  -8   4  10      112.43       96.10      6.83 o 
  -7   4  10        5.43        5.47      2.23 o 
  -6   4  10       18.93       23.65      3.45 o 
  -5   4  10        6.83        4.81      1.16 o 
  -4   4  10      223.95      198.75     25.82 o 
  -3   4  10       32.94       30.63      5.68 o 
  -2   4  10       84.42       80.62      4.46 o 
  -1   4  10       25.09       25.91      2.39 o 
   0   4  10       30.06       21.83      3.58 o 
   1   4  10       85.00       85.56      6.42 o 
   2   4  10        5.65        4.73      2.50 o 
   3   4  10       22.16       27.57      4.53 o 
 -10   5  10        2.99        1.56      1.99 o 
  -9   5  10       71.53       83.76     16.02 o 
  -8   5  10       44.44       38.73      4.87 o 
  -7   5  10       56.05       63.53      5.68 o 
  -6   5  10        9.97       11.35      2.84 o 
  -5   5  10        9.47        7.16      2.30 o 
  -4   5  10      199.00      189.03      8.72 o 
  -3   5  10       24.36       25.88      3.51 o 
  -2   5  10       11.95       14.80      2.77 o 
   1   5  10       21.05       21.02      3.72 o 
   2   5  10       30.85       42.44      5.14 o 
  -8   6  10       28.06       24.13      4.19 o 
  -7   6  10       29.47       31.49      4.53 o 
  -6   6  10       22.90       20.61      3.78 o 
  -5   6  10       63.40       65.08      5.68 o 
  -4   6  10       29.10       37.78      4.39 o 
  -7  -6  11       36.26       49.27      5.74 o 
  -6  -6  11       11.14       19.67      3.85 o 
  -5  -6  11        1.45        1.08      1.89 o 
  -4  -6  11       34.84       50.82      5.68 o 
  -3  -6  11       10.58       13.25      3.31 o 
  -2  -6  11        5.62        6.08      2.64 o 
  -7  -5  11       49.62       67.99      6.29 o 
  -6  -5  11       77.79       90.16      7.03 o 
  -5  -5  11       28.04       27.57      4.12 o 
  -4  -5  11      136.76      168.62      9.39 o 
  -3  -5  11       90.78      103.27      7.43 o 
  -2  -5  11       12.19       13.38      3.18 o 
  -1  -5  11        5.69        8.65      2.91 o 
   0  -5  11       51.05       48.66      5.54 o 
  -7  -4  11       57.07       72.11      6.08 o 
  -6  -4  11       60.91       81.10      6.42 o 
  -5  -4  11       11.77       15.41      3.18 o 
  -4  -4  11       12.87       19.67      3.45 o 
  -3  -4  11       76.48       82.32      6.35 o 
  -2  -4  11       57.23       67.38      5.88 o 
  -1  -4  11       68.80       77.65      6.42 o 
   0  -4  11       62.40       60.69      5.88 o 
   1  -4  11       10.88        8.45      2.91 o 
   2  -4  11       36.85       32.95      3.32 o 
 -10  -3  11        4.27        7.70      2.50 o 
  -8  -3  11       21.80       25.68      3.45 o 
  -7  -3  11       81.46       97.27      4.47 o 
  -6  -3  11       79.42       81.95      7.67 o 
  -5  -3  11       55.83       68.48      4.87 o 
  -4  -3  11       65.93       71.59      3.82 o 
  -3  -3  11       73.54       80.24      6.89 o 
  -2  -3  11        5.33        3.85      1.38 o 
  -1  -3  11        2.51       -0.14      1.49 o 
   0  -3  11       58.39       48.73      5.20 o 
   1  -3  11       55.77       47.44      5.34 o 
   2  -3  11       50.62       33.93      4.73 o 
   3  -3  11       11.18       11.15      2.22 o 
 -12  -2  11        6.27       12.64      3.18 o 
 -11  -2  11       26.25       22.10      3.65 o 
 -10  -2  11      131.40      135.71      7.84 o 
  -9  -2  11       90.86       97.93      6.62 o 
  -8  -2  11      119.58      106.51      6.01 o 
  -7  -2  11       12.55       11.90      1.78 o 
  -6  -2  11      189.75      205.23     23.15 o 
  -5  -2  11       10.50        9.70      1.62 o 
  -4  -2  11        8.67        8.24      1.96 o 
  -3  -2  11      307.46      350.66     10.71 o 
  -2  -2  11       60.89       67.76      5.98 o 
  -1  -2  11      145.35      151.47     22.37 o 
   0  -2  11       31.61       38.56      9.16 o 
   1  -2  11       35.08       36.11      5.00 o 
   2  -2  11       13.63        9.33      3.04 o 
   3  -2  11        2.99        3.18      2.57 o 
 -12  -1  11        5.46        7.64      2.64 o 
 -11  -1  11       40.75       39.67      4.66 o 
 -10  -1  11       49.51       43.79      4.66 o 
  -9  -1  11       50.94       53.46      5.00 o 
  -8  -1  11       18.87       24.27      2.20 o 
  -7  -1  11      164.06      200.45     25.07 o 
  -6  -1  11       49.82       52.90      6.59 o 
  -5  -1  11       46.02       53.40      3.45 o 
  -4  -1  11       18.97       19.41      1.98 o 
  -3  -1  11      118.13      114.02      5.95 o 
  -2  -1  11        1.35        1.99      1.05 o 
  -1  -1  11       13.28       11.42      1.74 o 
   0  -1  11       26.25       29.31      3.75 o 
   1  -1  11      127.10       89.82      6.76 o 
   2  -1  11       43.71       30.89      4.46 o 
   3  -1  11       11.37       16.83      3.78 o 
 -12   0  11        0.77        2.23      2.03 o 
 -11   0  11       91.97       84.48      6.56 o 
 -10   0  11      217.22      212.15      9.87 o 
  -9   0  11      158.17      171.19     24.80 o 
  -8   0  11      245.74      243.40     18.66 o 
  -7   0  11        0.16        0.40      0.74 o 
  -6   0  11      274.25      272.16     16.87 o 
  -5   0  11       15.04       14.71      1.57 o 
  -4   0  11        1.58        1.85      0.77 o 
  -3   0  11      519.29      510.39     23.75 o 
  -2   0  11        8.49        8.20      1.19 o 
  -1   0  11      283.06      281.61     22.28 o 
   0   0  11        9.80       12.31      1.50 o 
   1   0  11      136.62      119.42     10.78 o 
   2   0  11        0.71       -0.34      1.69 o 
   3   0  11       45.70       40.01      5.20 o 
   4   0  11        5.88        2.03      2.50 o 
 -12   1  11        5.83        3.78      2.30 o 
 -11   1  11       40.49       34.13      4.53 o 
 -10   1  11       49.40       42.44      4.80 o 
  -9   1  11       51.73       52.10      5.37 o 
  -8   1  11       19.02       24.70      2.10 o 
  -7   1  11      164.58      181.45     11.51 o 
  -6   1  11       54.27       53.94      4.01 o 
  -5   1  11       48.45       47.14      4.02 o 
  -4   1  11       21.24       19.43      1.48 o 
  -3   1  11      121.02      108.68      3.98 o 
  -2   1  11        1.53        1.83      0.83 o 
  -1   1  11       13.25       11.78      1.36 o 
   0   1  11       26.43       23.90      2.46 o 
   1   1  11      125.10       92.32      6.89 o 
   2   1  11       44.42       36.36      4.93 o 
   3   1  11       10.97        6.15      2.91 o 
 -12   2  11        7.20       13.29      2.38 o 
 -11   2  11       25.14       23.79      4.06 o 
 -10   2  11      130.73      120.91      7.84 o 
  -9   2  11       87.84       77.03      4.09 o 
  -8   2  11      117.72       95.26      9.23 o 
  -7   2  11       13.31        8.63      2.77 o 
  -6   2  11      190.47      181.99     13.64 o 
  -5   2  11       11.17       10.95      0.84 o 
  -4   2  11        9.78        9.93      1.07 o 
  -3   2  11      303.17      280.25     17.74 o 
  -2   2  11       62.60       60.36      3.87 o 
  -1   2  11      144.34      136.40     11.19 o 
   0   2  11       32.26       33.79      4.26 o 
   1   2  11       33.86       27.17      4.12 o 
   2   2  11       14.01       10.48      3.11 o 
   3   2  11        2.88        3.72      2.64 o 
 -11   3  11        3.40        5.78      1.86 o 
 -10   3  11        4.25        4.06      2.23 o 
  -9   3  11       79.76       78.13      6.42 o 
  -8   3  11       20.89       28.99      4.12 o 
  -7   3  11       81.45       81.57      6.22 o 
  -6   3  11       83.59       66.78      7.16 o 
  -5   3  11       56.56       51.94      3.85 o 
  -4   3  11       69.76       59.83      4.23 o 
  -3   3  11       76.27       61.72      2.76 o 
  -2   3  11        5.03        1.53      1.22 o 
  -1   3  11        2.49       -0.34      1.62 o 
   0   3  11       59.39       46.84      4.87 o 
   1   3  11       53.77       43.12      5.00 o 
   2   3  11       52.36       45.21      5.47 o 
   3   3  11       10.65       11.22      3.58 o 
 -11   4  11       26.60       27.60      3.27 o 
 -10   4  11       59.09       49.47      5.61 o 
  -9   4  11       42.02       38.32      4.87 o 
  -8   4  11       40.63       42.04      4.93 o 
  -7   4  11       58.52       54.88      5.27 o 
  -6   4  11       61.23       63.60      5.61 o 
  -5   4  11       11.63       12.23      2.77 o 
  -4   4  11       13.99       15.95      3.11 o 
  -3   4  11       73.91       73.33      5.54 o 
  -2   4  11       55.69       53.63      3.42 o 
  -1   4  11       69.67       67.11      5.61 o 
   0   4  11       60.84       54.20      5.41 o 
   1   4  11       11.88       14.53      3.51 o 
   2   4  11       35.94       36.22      5.07 o 
  -9   5  11       14.04       13.52      3.51 o 
  -8   5  11        9.75       12.17      3.24 o 
  -7   5  11       51.27       53.93      5.54 o 
  -6   5  11       79.88       81.03      6.42 o 
  -5   5  11       29.65       26.70      3.92 o 
  -4   5  11      139.98      127.87      7.57 o 
  -3   5  11       93.10       91.91      6.29 o 
  -7   6  11       36.78       35.35      4.80 o 
  -6   6  11       11.21        7.97      2.84 o 
  -5   6  11        1.34        3.31      2.23 o 
  -8  -5  12        7.81       13.99      3.45 o 
  -7  -5  12       37.69       49.88      5.61 o 
  -6  -5  12       18.76       20.34      3.92 o 
  -5  -5  12       19.82       29.26      4.39 o 
  -4  -5  12       12.28       21.69      3.92 o 
  -3  -5  12       55.09       68.26      6.49 o 
  -2  -5  12       86.21       89.21      7.37 o 
  -8  -4  12       67.22       96.92      7.43 o 
  -7  -4  12       36.50       48.32      5.27 o 
  -6  -4  12       23.06       33.12      4.46 o 
  -5  -4  12       59.71       69.27      6.15 o 
  -4  -4  12       26.01       25.55      3.99 o 
  -3  -4  12       12.39       11.56      3.04 o 
  -2  -4  12       36.85       45.08      5.14 o 
  -1  -4  12       13.06       10.14      3.04 o 
   0  -4  12       50.75       52.38      5.88 o 
 -11  -3  12       42.63       44.33      5.07 o 
 -10  -3  12       10.93       22.24      3.85 o 
  -8  -3  12       43.56       49.81      5.20 o 
  -7  -3  12      100.32      115.21     14.46 o 
  -6  -3  12      105.89      116.98      9.80 o 
  -5  -3  12      125.12      139.01      5.47 o 
  -4  -3  12      146.31      162.73      5.93 o 
  -3  -3  12      156.38      167.51     12.17 o 
  -2  -3  12       53.68       51.70      5.27 o 
  -1  -3  12       56.66       43.66      5.07 o 
   0  -3  12       16.94       18.72      3.78 o 
   1  -3  12       27.24       23.05      4.26 o 
 -11  -2  12       22.68       22.78      3.92 o 
 -10  -2  12       26.80       30.21      4.26 o 
  -9  -2  12       16.68       24.19      3.78 o 
  -8  -2  12       70.52       85.83      6.49 o 
  -7  -2  12      322.84      371.99     27.17 o 
  -6  -2  12       15.11       16.60      2.07 o 
  -5  -2  12       31.63       34.55      2.81 o 
  -4  -2  12       25.98       27.14      2.84 o 
  -3  -2  12        2.37        1.92      1.21 o 
  -2  -2  12       39.51       43.77      4.83 o 
  -1  -2  12       68.19       56.97      5.61 o 
   0  -2  12       38.05       37.51      4.87 o 
   1  -2  12       14.76       12.44      3.38 o 
   2  -2  12       35.87       33.25      5.07 o 
 -12  -1  12       35.14       45.48      5.27 o 
 -11  -1  12       44.38       39.87      4.87 o 
 -10  -1  12       21.27       25.26      2.91 o 
  -9  -1  12       31.71       37.87      5.37 o 
  -8  -1  12       28.63       32.24      4.06 o 
  -7  -1  12       53.96       63.66      5.27 o 
  -6  -1  12      109.59      117.65      4.62 o 
  -5  -1  12      148.48      153.44      6.59 o 
  -4  -1  12      353.66      363.19      8.07 o 
  -3  -1  12       53.82       58.86      3.45 o 
  -2  -1  12       38.16       38.39      4.46 o 
  -1  -1  12       98.32       86.37      6.62 o 
   0  -1  12        2.60        1.35      2.03 o 
   1  -1  12        5.36        5.68      2.64 o 
   2  -1  12       18.80       20.14      3.99 o 
 -12   0  12       29.76       43.66      5.20 o 
 -11   0  12       12.80       15.34      3.38 o 
 -10   0  12        9.63        8.18      1.79 o 
  -9   0  12       61.38       76.59      4.20 o 
  -8   0  12       24.94       37.16      2.96 o 
  -7   0  12      588.77      700.37     16.22 o 
  -6   0  12        3.91        2.59      1.09 o 
  -5   0  12      146.55      146.14      4.85 o 
  -4   0  12      129.76      127.07      7.43 o 
  -3   0  12        7.87       10.01      1.81 o 
  -2   0  12       60.20       61.22      3.72 o 
  -1   0  12      187.23      166.87     17.20 o 
   0   0  12       44.74       39.53      4.26 o 
   1   0  12        3.85        3.85      2.57 o 
   2   0  12       87.80       68.67      6.69 o 
 -12   1  12       34.19       41.36      5.34 o 
 -11   1  12       44.36       38.66      4.80 o 
 -10   1  12       20.81       24.53      3.99 o 
  -9   1  12       31.29       24.13      3.85 o 
  -8   1  12       28.69       22.47      2.44 o 
  -7   1  12       54.52       53.17      5.55 o 
  -6   1  12      108.88      106.79      5.65 o 
  -5   1  12      148.89      134.55      4.97 o 
  -4   1  12      351.77      332.20      7.84 o 
  -3   1  12       56.85       54.21      3.95 o 
  -2   1  12       38.83       37.93      3.00 o 
  -1   1  12       98.01       92.63      4.52 o 
   0   1  12        2.85        0.68      1.82 o 
   1   1  12        5.40        4.93      2.70 o 
   2   1  12       18.90       16.15      3.78 o 
 -11   2  12       23.51       22.30      4.06 o 
 -10   2  12       26.93       29.67      4.53 o 
  -9   2  12       17.17       17.44      3.51 o 
  -8   2  12       71.50       58.34      6.76 o 
  -7   2  12      318.31      295.33     29.47 o 
  -6   2  12       16.04       16.67      1.69 o 
  -5   2  12       30.92       28.58      1.30 o 
  -4   2  12       26.47       25.56      1.46 o 
  -3   2  12        2.50        1.64      0.73 o 
  -2   2  12       39.44       34.60      4.33 o 
  -1   2  12       66.54       55.01      5.41 o 
   0   2  12       38.33       28.11      4.39 o 
   1   2  12       16.12       15.48      3.72 o 
   2   2  12       35.58       35.82      5.14 o 
 -11   3  12       42.60       45.82      5.47 o 
 -10   3  12       11.51       17.84      3.72 o 
  -9   3  12       14.50       17.50      3.58 o 
  -8   3  12       43.60       38.18      4.66 o 
  -7   3  12      100.30       96.44      6.96 o 
  -6   3  12      102.94       98.74      6.96 o 
  -5   3  12      123.84      122.39      7.50 o 
  -4   3  12      142.54      137.26      7.97 o 
  -3   3  12      156.25      149.08     11.12 o 
  -2   3  12       55.19       53.69      7.03 o 
  -1   3  12       55.34       45.89      5.07 o 
   0   3  12       16.35       12.64      3.38 o 
   1   3  12       27.33       28.32      4.60 o 
 -10   4  12       29.44       35.55      5.07 o 
  -9   4  12       85.85       85.76      7.16 o 
  -8   4  12       65.92       73.94      6.56 o 
  -7   4  12       35.09       36.83      4.80 o 
  -6   4  12       21.79       22.10      3.78 o 
  -5   4  12       61.63       54.74      5.27 o 
  -4   4  12       26.02       31.09      4.19 o 
  -3   4  12       12.41       10.81      2.84 o 
  -2   4  12       36.56       47.11      4.80 o 
  -1   4  12       13.04        8.92      2.97 o 
   0   4  12       50.40       41.43      5.20 o 
  -8   5  12        7.76        6.76      2.84 o 
  -7   5  12       37.39       36.36      4.93 o 
  -6   5  12       17.64       17.84      3.58 o 
  -5   5  12       19.14       17.64      3.58 o 
  -4   5  12       11.72       13.11      3.11 o 
  -8  -4  13        9.22        7.16      2.91 o 
  -7  -4  13       83.59       96.51      7.64 o 
  -6  -4  13       40.48       45.48      5.34 o 
  -5  -4  13       63.65       72.31      6.62 o 
  -4  -4  13       83.25       80.69      7.03 o 
  -3  -4  13        5.12        6.62      2.84 o 
  -2  -4  13       25.24       24.74      4.33 o 
 -10  -3  13       24.64       34.79      3.42 o 
  -9  -3  13        0.92        2.37      2.03 o 
  -8  -3  13       82.68      110.30      7.84 o 
  -7  -3  13       33.75       43.66      5.14 o 
  -6  -3  13        3.60        4.60      2.43 o 
  -5  -3  13       35.12       38.93      4.80 o 
  -4  -3  13       27.44       30.48      4.39 o 
  -3  -3  13       92.87       96.98      7.50 o 
  -2  -3  13        8.20        5.00      2.57 o 
  -1  -3  13       57.24       52.65      5.95 o 
 -10  -2  13        1.34        0.74      1.24 o 
  -9  -2  13       10.55        8.92      2.84 o 
  -8  -2  13       14.24       20.82      3.78 o 
  -7  -2  13      187.61      228.43     10.61 o 
  -6  -2  13       20.07       22.30      3.78 o 
  -5  -2  13       95.58      109.89      7.50 o 
  -4  -2  13      195.55      187.54      9.73 o 
  -3  -2  13       58.37       57.45      5.74 o 
  -2  -2  13       67.03       62.58      6.01 o 
  -1  -2  13        3.26        2.64      2.30 o 
   0  -2  13        6.78        5.88      2.77 o 
 -11  -1  13      138.15      179.09     21.56 o 
 -10  -1  13      127.11      149.56     11.12 o 
  -9  -1  13        4.32        5.11      1.72 o 
  -8  -1  13      112.17      145.30      8.31 o 
  -7  -1  13      137.25      150.31      8.38 o 
  -6  -1  13        0.62        0.00      1.42 o 
  -5  -1  13       39.65       42.37      4.73 o 
  -4  -1  13       10.58        8.65      2.77 o 
  -3  -1  13      274.52      257.09     11.29 o 
  -2  -1  13        1.09        1.49      1.82 o 
  -1  -1  13       88.54       72.45      6.49 o 
   0  -1  13       26.87       21.56      4.19 o 
 -11   0  13       20.45       14.67      3.58 o 
 -10   0  13        4.26        3.93      1.57 o 
  -9   0  13        1.63        0.01      1.10 o 
  -8   0  13        2.55        2.58      1.38 o 
  -7   0  13      143.31      159.16      8.25 o 
  -6   0  13        6.85        9.80      2.64 o 
  -5   0  13       15.12       16.90      3.24 o 
  -4   0  13      151.75      141.93      8.18 o 
  -3   0  13       84.70       70.29      6.01 o 
  -2   0  13       13.86       14.73      3.31 o 
  -1   0  13        4.23        5.27      2.50 o 
   0   0  13       18.08       16.36      3.85 o 
   1   0  13       42.03       26.15      4.53 o 
 -11   1  13      137.59      151.12      9.39 o 
 -10   1  13      125.57      139.90      8.92 o 
  -9   1  13        3.91        3.92      2.23 o 
  -8   1  13      111.83      121.29      5.28 o 
  -7   1  13      135.82      123.10      5.36 o 
  -6   1  13        0.63        0.61      1.07 o 
  -5   1  13       39.60       36.25      5.27 o 
  -4   1  13       11.65        8.62      1.74 o 
  -3   1  13      272.92      227.01     10.27 o 
  -2   1  13        1.70        1.42      1.96 o 
  -1   1  13       89.06       64.00      6.22 o 
   0   1  13       26.87       27.10      4.46 o 
 -10   2  13        1.37        2.77      2.10 o 
  -9   2  13       10.81        5.07      2.57 o 
  -8   2  13       14.52       18.25      3.65 o 
  -7   2  13      187.97      186.40      9.80 o 
  -6   2  13       21.18       17.71      3.51 o 
  -5   2  13       97.62       96.66      4.71 o 
  -4   2  13      195.27      160.58      8.38 o 
  -3   2  13       56.68       51.43      5.20 o 
  -2   2  13       66.87       61.03      5.74 o 
  -1   2  13        3.36        2.16      2.30 o 
   0   2  13        6.38        6.69      3.04 o 
 -10   3  13       24.80       27.57      4.53 o 
  -9   3  13        1.07       -0.95      1.55 o 
  -8   3  13       82.63       74.61      6.56 o 
  -7   3  13       32.50       27.10      4.33 o 
  -6   3  13        3.75        4.33      2.50 o 
  -5   3  13       34.99       34.54      4.53 o 
  -4   3  13       27.97       28.66      4.26 o 
  -3   3  13       90.94       85.64     11.32 o 
  -2   3  13        8.60        7.68      1.94 o 
  -1   3  13       58.79       50.01      5.61 o 
  -8   4  13        9.32       11.49      3.24 o 
  -7   4  13       82.89       71.30      6.56 o 
  -6   4  13       42.24       48.53      5.34 o 
  -5   4  13       63.68       62.79      5.88 o 
  -4   4  13       82.02       86.78      6.76 o 
  -3   4  13        4.54        7.97      2.70 o 
  -8  -3  14       28.08       37.10      5.20 o 
  -7  -3  14       54.02       67.31      6.56 o 
  -6  -3  14       64.28       75.56      6.83 o 
  -5  -3  14       51.74       54.20      5.81 o 
  -4  -3  14        3.92        2.91      2.43 o 
  -9  -2  14       10.41       10.68      3.11 o 
  -8  -2  14       47.39       53.59      5.74 o 
  -7  -2  14       66.15       79.68      6.69 o 
  -6  -2  14      107.46      124.42      8.31 o 
  -5  -2  14      169.01      183.49     10.14 o 
  -4  -2  14       19.56       19.33      3.78 o 
  -3  -2  14       41.75       46.36      5.54 o 
  -2  -2  14       49.02       47.11      5.74 o 
 -10  -1  14       33.40       43.70      4.43 o 
  -9  -1  14       85.66       96.60      5.27 o 
  -8  -1  14       29.84       35.21      4.66 o 
  -7  -1  14       80.65       81.30      6.69 o 
  -6  -1  14       83.92       79.07      6.56 o 
  -5  -1  14       74.68       71.30      6.29 o 
  -4  -1  14        9.64       11.29      3.18 o 
  -3  -1  14        4.25        5.34      2.64 o 
  -2  -1  14       16.49       16.83      3.72 o 
 -10   0  14        0.87       -1.15      1.76 o 
  -9   0  14       28.31       24.53      2.84 o 
  -8   0  14        1.73        1.66      1.27 o 
  -7   0  14        5.97        7.70      2.57 o 
  -6   0  14       98.33       92.86      6.89 o 
  -5   0  14       52.53       54.00      5.34 o 
  -4   0  14       36.52       31.83      4.53 o 
  -3   0  14        3.20        1.35      2.03 o 
  -2   0  14        1.33        1.28      2.10 o 
  -1   0  14       38.08       34.94      5.14 o 
 -10   1  14       33.31       40.69      5.34 o 
  -9   1  14       85.26       82.93      7.10 o 
  -8   1  14       30.18       25.55      4.33 o 
  -7   1  14       80.56       76.14      4.52 o 
  -6   1  14       83.60       76.64      6.15 o 
  -5   1  14       74.54       60.96      5.68 o 
  -4   1  14        9.41        7.64      2.70 o 
  -3   1  14        4.19        4.93      2.43 o 
  -2   1  14       16.41       16.83      3.65 o 
  -9   2  14        9.79        7.30      2.91 o 
  -8   2  14       47.39       41.29      5.34 o 
  -7   2  14       67.08       69.07      6.49 o 
  -6   2  14      104.93      109.15      7.84 o 
  -5   2  14      170.33      168.35     16.63 o 
  -4   2  14       18.94       18.65      3.65 o 
  -3   2  14       43.51       34.06      4.60 o 
  -2   2  14       51.52       43.93      5.41 o 
  -8   3  14       29.20       28.52      4.66 o 
  -7   3  14       54.02       52.58      5.74 o 
  -6   3  14       62.88       64.34      6.29 o 
  -5   3  14       51.41       43.32      5.20 o 
  -4   3  14        3.70        3.65      2.50 o 
  -6  -1  15       53.42       54.13      5.88 o 
  -7   0  15       91.37       92.79      7.16 o 
  -6   0  15      137.28      144.43      8.99 o 
  -5   0  15        2.80        0.81      1.82 o 
  -6   1  15       53.65       48.73      5.47 o 
                                                 
